# Supplementary material for: Helium Nanodroplet Infrared Action Spectroscopy of the Proton-Bound Dimer of Hydrogen Sulfate and Formate: Examining Nuclear Quantum Effects
Source: J Phys Chem A. 2021 Oct 15;125(42):9279–87. doi: 10.1021/acs.jpca.1c05705 (PMC8558860; doi:10.1021/acs.jpca.1c05705)
Supplement: Supplementary file 2 — jp1c05705_si_002.txt [file jp1c05705_si_002.txt]

 ##########################################################################################
 ########################################################################################## 
 This File Contains:

   Optimized Geometries and Vib. Freq. of Low-Energy Structures [HSO4- + H+ + HCOO-]- (DSDPBEP86/aug-cc-pVTZ)

   Vib. Freq. of Isotopologue [DSO4- + D+ + HCOO-]- (DSDPBEP86/aug-cc-pVTZ)

   Tabulated Experimental Spectrum of [HSO4- + H+ + HCOO-]-

   Tabulated Experimental Spectrum of [HSO4- + H+ + HC18O18O-]-

   Tabulated Experimental Spectrum of [(H/D)SO4- + (D/H)+ + HCOO-]-
   
   Tabulated Experimental Spectrum of [DSO4- + D+ + HCOO-]-

 ##########################################################################################
 ##########################################################################################
 ##########################################################################################


   Optimized Geometries and Vib. Freq. of Low-Energy Structures [HSO4- + H+ + HCOO-]- (DSDPBEP86/aug-cc-pVTZ)


 ##########################################################################################
 ##########################################################################################
Structure Number 1:                           
 ---------------------------------------------------------------------
 Center     Atomic      Atomic             Coordinates (Angstroms)
 Number     Number       Type             X           Y           Z
 ---------------------------------------------------------------------
      1         16           0       -1.178991   -0.071120    0.052314
      2          8           0       -0.310573   -1.041270   -0.702620
      3          8           0       -2.557471   -0.092946   -0.400389
      4          8           0       -0.951089   -0.160597    1.491985
      5          8           0       -0.633395    1.380195   -0.417129
      6          6           0        2.636250    0.031355    0.077515
      7          8           0        2.113851    1.133793   -0.026443
      8          8           0        2.083582   -1.132215   -0.077513
      9          1           0        3.704971   -0.055808    0.327897
     10          1           0        0.336678    1.372325   -0.261195
     11          1           0        1.045469   -1.062409   -0.311937
 --------------------------------------------------------------------- 
                      1                      2                      3
                      A                      A                      A
 Frequencies --     56.6654                67.1700               141.6879
 Red. masses --      9.1737                14.9258                10.2971
 Frc consts  --      0.0174                 0.0397                 0.1218
 IR Inten    --      1.3670                 0.3447                 0.3996
  Atom  AN      X      Y      Z        X      Y      Z        X      Y      Z
     1  16     0.08   0.01  -0.06     0.01   0.01  -0.00     0.04  -0.06   0.00
     2   8    -0.05   0.07  -0.28    -0.09  -0.20   0.14    -0.18  -0.30   0.01
     3   8    -0.03  -0.04   0.27    -0.02  -0.03   0.09     0.04   0.29  -0.00
     4   8     0.44  -0.02  -0.12     0.11   0.31   0.00     0.03  -0.17  -0.00
     5   8    -0.09   0.05  -0.14     0.05  -0.11  -0.33     0.38  -0.22   0.01
     6   6    -0.17  -0.03   0.25    -0.02  -0.00   0.03    -0.15   0.15   0.02
     7   8    -0.12  -0.02   0.02    -0.12   0.00   0.60    -0.01   0.22  -0.06
     8   8    -0.14  -0.03   0.16     0.07   0.02  -0.49    -0.23   0.20   0.03
     9   1    -0.24  -0.03   0.56     0.00  -0.04  -0.10    -0.17   0.07   0.10
    10   1    -0.09   0.11  -0.18    -0.01   0.00   0.03     0.39  -0.31   0.07
    11   1    -0.08  -0.02  -0.07     0.00  -0.01  -0.24    -0.27   0.06  -0.06
                      4                      5                      6
                      A                      A                      A
 Frequencies --    172.2501               226.5777               278.0540
 Red. masses --     11.1215                 2.3716                 7.4899
 Frc consts  --      0.1944                 0.0717                 0.3412
 IR Inten    --      0.9013                 4.4280               116.9340
  Atom  AN      X      Y      Z        X      Y      Z        X      Y      Z
     1  16    -0.14  -0.08  -0.03     0.00   0.00   0.02    -0.06  -0.02  -0.04
     2   8    -0.20  -0.04  -0.09     0.01   0.00   0.03    -0.09  -0.05  -0.02
     3   8    -0.20   0.00   0.14     0.01  -0.00  -0.01    -0.14   0.31   0.13
     4   8    -0.01  -0.02  -0.04    -0.05   0.01   0.03    -0.01  -0.11  -0.04
     5   8    -0.14  -0.05  -0.11     0.01  -0.00   0.02    -0.01  -0.03  -0.08
     6   6     0.29   0.01   0.11    -0.05  -0.00   0.21     0.14   0.11   0.02
     7   8     0.61   0.13   0.04     0.00  -0.01  -0.14    -0.19  -0.08  -0.01
     8   8     0.00   0.13   0.01     0.06  -0.00  -0.16     0.42  -0.08   0.09
     9   1     0.22  -0.34   0.27    -0.20   0.01   0.88     0.16   0.38  -0.02
    10   1    -0.17   0.04  -0.04     0.03  -0.04  -0.13    -0.02  -0.10  -0.12
    11   1     0.13   0.20  -0.04     0.08   0.01  -0.24     0.56  -0.18   0.17
                      7                      8                      9
                      A                      A                      A
 Frequencies --    396.6572               428.9257               555.2326
 Red. masses --      8.3902                 9.2561                10.9489
 Frc consts  --      0.7778                 1.0033                 1.9887
 IR Inten    --      2.1657                39.4774                28.8287
  Atom  AN      X      Y      Z        X      Y      Z        X      Y      Z
     1  16    -0.00   0.04   0.04    -0.05  -0.02  -0.07    -0.23   0.16  -0.00
     2   8     0.18   0.31  -0.13    -0.18  -0.01  -0.25    -0.00   0.16   0.32
     3   8    -0.07  -0.10   0.26    -0.11  -0.26   0.07    -0.21  -0.20  -0.18
     4   8    -0.29  -0.11   0.07    -0.03   0.36  -0.05     0.37  -0.21  -0.12
     5   8     0.24  -0.17  -0.26     0.30  -0.04   0.32     0.23  -0.03  -0.01
     6   6    -0.01  -0.02  -0.02     0.05   0.05   0.01     0.04  -0.01   0.03
     7   8    -0.02  -0.00   0.03    -0.06  -0.02  -0.02    -0.01  -0.03  -0.01
     8   8    -0.04   0.02   0.00     0.11  -0.01   0.05     0.04   0.03  -0.02
     9   1     0.01  -0.00  -0.08     0.05   0.12  -0.01     0.04   0.05   0.07
    10   1     0.29  -0.41  -0.48     0.29  -0.35   0.43     0.27  -0.54  -0.06
    11   1    -0.09   0.10  -0.04     0.21  -0.06  -0.05    -0.09   0.11   0.17
                     10                     11                     12
                      A                      A                      A
 Frequencies --    560.0355               597.0801               692.5242
 Red. masses --     14.6674                12.3447                 1.1332
 Frc consts  --      2.7104                 2.5930                 0.3202
 IR Inten    --     22.7412                65.0002                66.4056
  Atom  AN      X      Y      Z        X      Y      Z        X      Y      Z
     1  16     0.11   0.17  -0.19    -0.05  -0.11  -0.20    -0.00   0.01   0.00
     2   8    -0.07  -0.33   0.23     0.50  -0.00   0.21    -0.01   0.03   0.01
     3   8    -0.04  -0.25   0.36    -0.21   0.22   0.23    -0.00  -0.01   0.01
     4   8    -0.24  -0.24  -0.21     0.01   0.17  -0.25    -0.01  -0.02   0.01
     5   8     0.12   0.47   0.00    -0.06  -0.16   0.23     0.02  -0.02  -0.06
     6   6    -0.02  -0.00   0.00    -0.07  -0.05   0.00    -0.02   0.00   0.01
     7   8     0.01   0.02   0.00     0.03   0.01  -0.01     0.00   0.01  -0.03
     8   8     0.00  -0.01  -0.01    -0.11   0.02  -0.05     0.01  -0.02  -0.00
     9   1    -0.02  -0.01   0.00    -0.08  -0.09   0.05    -0.02   0.00   0.03
    10   1     0.14   0.37  -0.04    -0.08  -0.14   0.44    -0.14   0.33   0.93
    11   1    -0.02  -0.09   0.06    -0.20   0.10   0.09     0.02  -0.01  -0.03
                     13                     14                     15
                      A                      A                      A
 Frequencies --    729.1025               807.6651               979.3481
 Red. masses --      6.1727                16.6861                12.4440
 Frc consts  --      1.9333                 6.4131                 7.0321
 IR Inten    --     10.0765               154.1470               277.8702
  Atom  AN      X      Y      Z        X      Y      Z        X      Y      Z
     1  16     0.02   0.01  -0.00    -0.14  -0.40   0.09     0.09  -0.25  -0.09
     2   8    -0.01  -0.03  -0.01     0.19   0.01  -0.04    -0.37   0.45   0.34
     3   8     0.02   0.00   0.02    -0.18   0.08  -0.08     0.25   0.01   0.08
     4   8    -0.02  -0.00  -0.01     0.08   0.07   0.16    -0.04   0.03  -0.25
     5   8    -0.02  -0.02  -0.01     0.30   0.63  -0.19     0.03  -0.01   0.02
     6   6     0.32  -0.04   0.07    -0.02   0.02  -0.00    -0.00   0.07   0.02
     7   8    -0.14  -0.33  -0.04    -0.04  -0.04  -0.01    -0.02  -0.02  -0.01
     8   8    -0.12   0.34  -0.01    -0.07   0.03  -0.02    -0.06  -0.01  -0.03
     9   1     0.32   0.00   0.06    -0.03  -0.06  -0.00    -0.01  -0.13  -0.07
    10   1    -0.06   0.06   0.24     0.24   0.26  -0.01    -0.01   0.10  -0.20
    11   1    -0.13   0.65  -0.12     0.10   0.13   0.03     0.35   0.11   0.34
                     16                     17                     18
                      A                      A                      A
 Frequencies --   1062.6472              1158.6638              1228.7503
 Red. masses --      1.7236                11.1452                 1.1289
 Frc consts  --      1.1467                 8.8157                 1.0042
 IR Inten    --      1.7834               512.9662               110.6261
  Atom  AN      X      Y      Z        X      Y      Z        X      Y      Z
     1  16    -0.00  -0.00   0.00     0.23  -0.01  -0.26    -0.03   0.00  -0.01
     2   8    -0.00   0.00   0.01    -0.09   0.10   0.10     0.01  -0.01  -0.03
     3   8     0.00   0.00   0.00    -0.36  -0.02  -0.10     0.05  -0.00   0.02
     4   8    -0.00   0.00  -0.01     0.05  -0.03   0.49    -0.00   0.00   0.01
     5   8     0.00  -0.00   0.00    -0.02  -0.05   0.03    -0.00   0.01  -0.00
     6   6     0.05   0.00  -0.23     0.00   0.03  -0.03     0.00  -0.00  -0.02
     7   8    -0.01   0.00   0.06    -0.00  -0.02   0.01     0.00  -0.01   0.00
     8   8    -0.01  -0.01   0.06    -0.05   0.01  -0.02     0.01   0.03  -0.03
     9   1    -0.22  -0.01   0.91    -0.07  -0.20   0.15    -0.06  -0.03   0.23
    10   1    -0.00   0.01   0.01     0.01   0.22  -0.15    -0.01  -0.05   0.05
    11   1     0.06   0.03  -0.24     0.26  -0.02   0.49    -0.23  -0.17   0.92
                     19                     20                     21
                      A                      A                      A
 Frequencies --   1285.2676              1319.4201              1371.3718
 Red. masses --      3.2146                 4.1067                 1.4617
 Frc consts  --      3.1287                 4.2122                 1.6196
 IR Inten    --    205.1730               120.8661               268.6334
  Atom  AN      X      Y      Z        X      Y      Z        X      Y      Z
     1  16    -0.11   0.00  -0.13     0.01   0.00   0.01    -0.07   0.00  -0.04
     2   8     0.01  -0.01   0.02     0.01  -0.01  -0.01     0.01  -0.00  -0.00
     3   8     0.21   0.01   0.07    -0.01  -0.00  -0.00     0.07  -0.01   0.03
     4   8     0.03  -0.01   0.18    -0.00  -0.00  -0.01     0.02  -0.00   0.05
     5   8    -0.03   0.05  -0.01     0.00  -0.00   0.00     0.04  -0.05   0.03
     6   6     0.02   0.01   0.01     0.31   0.12   0.07    -0.02  -0.02  -0.01
     7   8    -0.00   0.02  -0.00    -0.08   0.12  -0.02     0.01  -0.01   0.00
     8   8    -0.02  -0.02   0.01    -0.17  -0.26  -0.06     0.01  -0.00   0.01
     9   1     0.03   0.01  -0.05     0.32   0.63   0.13    -0.00   0.18  -0.01
    10   1    -0.05  -0.83   0.25    -0.00   0.06  -0.01     0.07   0.90  -0.32
    11   1     0.10   0.07  -0.34    -0.26   0.37   0.20    -0.02   0.17  -0.04
                     22                     23                     24
                      A                      A                      A
 Frequencies --   1413.4518              1538.4519              1692.7324
 Red. masses --      1.2362                 1.1846                 5.0350
 Frc consts  --      1.4552                 1.6519                 8.5002
 IR Inten    --     18.1237                10.0931               639.5186
  Atom  AN      X      Y      Z        X      Y      Z        X      Y      Z
     1  16     0.02  -0.01  -0.00     0.01  -0.00   0.01    -0.01   0.03   0.02
     2   8    -0.01   0.01   0.00    -0.01  -0.01  -0.01     0.04  -0.04  -0.02
     3   8    -0.01   0.00  -0.00    -0.01   0.00  -0.00     0.01  -0.01  -0.00
     4   8    -0.00   0.00  -0.00    -0.00   0.00  -0.01    -0.00  -0.01  -0.02
     5   8    -0.01   0.01  -0.00    -0.01   0.00  -0.00     0.01  -0.02   0.00
     6   6    -0.08  -0.05  -0.02    -0.05  -0.07  -0.01    -0.14   0.45  -0.03
     7   8     0.07  -0.05   0.01    -0.01   0.04  -0.00     0.12  -0.25   0.02
     8   8     0.00   0.02   0.00     0.05  -0.02   0.01    -0.07  -0.09  -0.02
     9   1    -0.02   0.97   0.02    -0.06  -0.13  -0.00    -0.21  -0.16  -0.05
    10   1    -0.00  -0.15   0.05    -0.00  -0.12   0.03    -0.07  -0.03  -0.01
    11   1    -0.07   0.06   0.01     0.05   0.95   0.19     0.61   0.44   0.18
                     25                     26                     27
                      A                      A                      A
 Frequencies --   2086.8927              3010.8475              3481.9353
 Red. masses --      1.2256                 1.0844                 1.0678
 Frc consts  --      3.1448                 5.7921                 7.6272
 IR Inten    --   2698.4129               124.2915               808.5017
  Atom  AN      X      Y      Z        X      Y      Z        X      Y      Z
     1  16    -0.01   0.01   0.01     0.00   0.00  -0.00    -0.00  -0.00   0.00
     2   8     0.02  -0.01  -0.01    -0.00  -0.00  -0.00    -0.00   0.00   0.00
     3   8     0.01  -0.00  -0.00    -0.00  -0.00  -0.00     0.00   0.00   0.00
     4   8     0.00  -0.00  -0.01    -0.00  -0.00   0.00    -0.00   0.00  -0.00
     5   8     0.00  -0.01   0.00     0.00  -0.00   0.00    -0.06  -0.00  -0.01
     6   6     0.02  -0.08   0.00    -0.08   0.01  -0.02    -0.00   0.01  -0.00
     7   8    -0.02   0.04  -0.00     0.00  -0.00   0.00     0.00  -0.00   0.00
     8   8    -0.07   0.02  -0.02    -0.00  -0.00  -0.00    -0.00  -0.00  -0.00
     9   1    -0.00   0.12   0.00     0.97  -0.06   0.23     0.02  -0.01   0.01
    10   1    -0.03   0.01  -0.01    -0.02  -0.00  -0.00     0.98   0.03   0.15
    11   1     0.96  -0.10   0.20     0.03   0.00   0.01     0.04   0.00   0.01

 -------------------
 ##########################################################################################

Structure Number 2:                           
 ---------------------------------------------------------------------
 Center     Atomic      Atomic             Coordinates (Angstroms)
 Number     Number       Type             X           Y           Z
 ---------------------------------------------------------------------
      1         16           0       -1.163133   -0.040315    0.060736
      2          8           0       -0.314849   -1.109669   -0.634300
      3          8           0       -2.514538   -0.064045   -0.455763
      4          8           0       -0.983279   -0.102525    1.503045
      5          8           0       -0.533276    1.332034   -0.456325
      6          6           0        2.592286    0.007047    0.067892
      7          8           0        2.079833    1.131477   -0.029995
      8          8           0        2.029659   -1.131783   -0.062232
      9          1           0        3.671455   -0.055099    0.293793
     10          1           0        0.449540    1.300338   -0.271311
     11          1           0        0.827007   -1.086397   -0.317044
 --------------------------------------------------------------------- 
                      1                      2                      3
                      A                      A                      A
 Frequencies --   -593.3488                67.2807                69.6399
 Red. masses --      1.4167                15.1799                 8.8011
 Frc consts  --      0.2939                 0.0405                 0.0251
 IR Inten    --   3029.7752                 0.1946                 2.1800
  Atom  AN      X      Y      Z        X      Y      Z        X      Y      Z
     1  16     0.01  -0.06  -0.03     0.02   0.00  -0.02     0.07   0.01  -0.05
     2   8     0.01   0.05   0.03    -0.11  -0.18   0.11    -0.02   0.08  -0.28
     3   8    -0.03   0.03   0.02    -0.03  -0.03   0.13    -0.04  -0.03   0.24
     4   8    -0.01   0.02   0.01     0.18   0.30  -0.02     0.41  -0.05  -0.10
     5   8    -0.04   0.04  -0.01     0.04  -0.13  -0.35    -0.09   0.06  -0.13
     6   6     0.00   0.04   0.00    -0.05   0.01   0.08    -0.16  -0.02   0.25
     7   8     0.04  -0.02   0.01    -0.10   0.02   0.60    -0.12  -0.03  -0.04
     8   8    -0.05  -0.03  -0.01     0.03   0.03  -0.47    -0.13  -0.03   0.21
     9   1    -0.03  -0.14   0.00    -0.05  -0.05   0.08    -0.23  -0.00   0.59
    10   1    -0.13   0.06  -0.01    -0.02   0.01   0.01    -0.08   0.09  -0.18
    11   1     0.95   0.04   0.21    -0.00  -0.03  -0.20    -0.09  -0.02  -0.10
                      4                      5                      6
                      A                      A                      A
 Frequencies --    159.8577               226.8196               253.4632
 Red. masses --     12.8702                 2.4193                 9.1634
 Frc consts  --      0.1938                 0.0733                 0.3468
 IR Inten    --     10.2418                 7.3990               207.0873
  Atom  AN      X      Y      Z        X      Y      Z        X      Y      Z
     1  16    -0.02  -0.12  -0.02    -0.01   0.01   0.02    -0.13   0.03   0.01
     2   8    -0.26  -0.28  -0.02     0.01   0.01   0.03    -0.04   0.13  -0.13
     3   8    -0.06   0.29   0.06     0.00  -0.02  -0.01    -0.14  -0.29   0.08
     4   8     0.02  -0.18  -0.02    -0.06   0.02   0.03    -0.02   0.08  -0.03
     5   8     0.26  -0.24  -0.04    -0.01   0.00   0.02    -0.20   0.05  -0.07
     6   6    -0.01   0.15   0.08    -0.02  -0.01   0.21     0.26  -0.12   0.03
     7   8     0.33   0.28  -0.07     0.03  -0.01  -0.14     0.49   0.03   0.09
     8   8    -0.27   0.27   0.05     0.06  -0.01  -0.17    -0.01   0.05   0.03
     9   1    -0.07  -0.16   0.27    -0.17  -0.00   0.90     0.27  -0.33  -0.03
    10   1     0.24  -0.20   0.04     0.02  -0.03  -0.13    -0.20   0.11  -0.03
    11   1    -0.06   0.04  -0.06     0.03   0.02  -0.17    -0.43   0.15  -0.13
                      7                      8                      9
                      A                      A                      A
 Frequencies --    357.3961               419.3119               480.8770
 Red. masses --     11.2474                 9.9473                10.2910
 Frc consts  --      0.8465                 1.0305                 1.4021
 IR Inten    --      7.6295                96.2442                12.5334
  Atom  AN      X      Y      Z        X      Y      Z        X      Y      Z
     1  16    -0.11   0.02  -0.01     0.05  -0.01   0.01    -0.11  -0.08  -0.14
     2   8     0.10   0.09  -0.01     0.10   0.26  -0.26    -0.10  -0.16  -0.13
     3   8    -0.22   0.33   0.26    -0.04  -0.21   0.25    -0.22   0.02   0.08
     4   8    -0.14  -0.25  -0.03    -0.32   0.13   0.07     0.11   0.35  -0.16
     5   8    -0.04  -0.14  -0.30     0.38  -0.19  -0.04     0.12  -0.04   0.40
     6   6     0.22   0.05   0.04    -0.09   0.01  -0.04     0.13   0.07   0.03
     7   8    -0.06  -0.07   0.02    -0.07   0.01   0.00    -0.07  -0.04  -0.03
     8   8     0.40  -0.04   0.08    -0.12   0.01  -0.00     0.26  -0.02   0.06
     9   1     0.24   0.31   0.01    -0.09  -0.03  -0.10     0.13   0.24   0.04
    10   1    -0.03  -0.18  -0.33     0.39  -0.39  -0.05     0.11  -0.27   0.45
    11   1     0.09   0.03   0.07     0.24   0.10  -0.09     0.19  -0.08  -0.03
                     10                     11                     12
                      A                      A                      A
 Frequencies --    556.6794               570.5136               699.3339
 Red. masses --     15.5020                 9.4472                 8.8213
 Frc consts  --      2.8304                 1.8117                 2.5418
 IR Inten    --     37.7524                10.6695               360.9911
  Atom  AN      X      Y      Z        X      Y      Z        X      Y      Z
     1  16     0.07   0.19  -0.23    -0.20   0.07   0.01     0.02  -0.03  -0.10
     2   8    -0.03  -0.22   0.35     0.05   0.30   0.25     0.47   0.03   0.16
     3   8    -0.15  -0.28   0.35    -0.17  -0.13  -0.21    -0.05   0.16   0.14
     4   8    -0.15  -0.28  -0.27     0.33  -0.13  -0.05    -0.02   0.09  -0.18
     5   8     0.21   0.40   0.03     0.24  -0.16   0.00    -0.18  -0.21   0.15
     6   6    -0.03  -0.01   0.00    -0.01   0.01   0.01    -0.14  -0.12  -0.02
     7   8     0.01   0.01  -0.00    -0.03  -0.02  -0.02     0.08   0.07   0.01
     8   8    -0.03  -0.00  -0.02    -0.04   0.02  -0.04    -0.17   0.01  -0.06
     9   1    -0.04  -0.03   0.01    -0.03  -0.03   0.05    -0.13  -0.15   0.02
    10   1     0.26   0.13  -0.00     0.23  -0.49   0.11    -0.10  -0.06   0.10
    11   1     0.07  -0.06   0.19     0.23   0.23   0.27    -0.64   0.09   0.07
                     13                     14                     15
                      A                      A                      A
 Frequencies --    757.7350               846.1368               875.4808
 Red. masses --      7.9784                 1.1781                 6.5171
 Frc consts  --      2.6990                 0.4969                 2.9431
 IR Inten    --     31.2504                57.6307               429.4180
  Atom  AN      X      Y      Z        X      Y      Z        X      Y      Z
     1  16     0.03  -0.01  -0.02     0.02   0.02  -0.01    -0.11  -0.15   0.07
     2   8     0.01  -0.01   0.03    -0.03   0.03   0.01     0.26  -0.11  -0.07
     3   8     0.03   0.01   0.02     0.02  -0.01   0.02    -0.15   0.05  -0.04
     4   8    -0.01   0.01  -0.02    -0.01  -0.01  -0.01     0.03   0.03   0.12
     5   8    -0.03   0.00   0.02    -0.01  -0.06  -0.03     0.18   0.32  -0.14
     6   6     0.35  -0.04   0.06     0.01  -0.00   0.02    -0.03  -0.05   0.00
     7   8    -0.16  -0.37  -0.02    -0.01  -0.02  -0.03    -0.01  -0.02  -0.03
     8   8    -0.18   0.41  -0.02     0.01   0.01  -0.00    -0.04   0.04  -0.02
     9   1     0.34  -0.06   0.04     0.02   0.01   0.02    -0.02   0.00   0.02
    10   1     0.02  -0.19  -0.27    -0.18   0.35   0.91     0.04   0.37   0.65
    11   1    -0.06   0.51  -0.09     0.02   0.05  -0.04    -0.32   0.09  -0.08
                     16                     17                     18
                      A                      A                      A
 Frequencies --   1033.1751              1070.4851              1214.4567
 Red. masses --      7.0593                 1.7214                 7.2868
 Frc consts  --      4.4398                 1.1622                 6.3321
 IR Inten    --    521.7035                 0.3538               150.8956
  Atom  AN      X      Y      Z        X      Y      Z        X      Y      Z
     1  16     0.01   0.26  -0.02    -0.00  -0.00   0.00     0.20  -0.08  -0.19
     2   8     0.19  -0.28  -0.16     0.00   0.00   0.01    -0.10   0.14   0.09
     3   8    -0.18  -0.05  -0.08    -0.00   0.00   0.00    -0.29   0.01  -0.08
     4   8     0.03  -0.05   0.24     0.00  -0.00  -0.01     0.02   0.00   0.34
     5   8    -0.06  -0.13   0.03     0.00  -0.00  -0.00    -0.02  -0.00   0.02
     6   6     0.00   0.02  -0.01     0.05   0.00  -0.23     0.01  -0.06  -0.00
     7   8     0.01  -0.02   0.00    -0.01   0.00   0.06     0.00   0.02   0.00
     8   8    -0.05   0.02  -0.00    -0.01  -0.00   0.06     0.02   0.01  -0.00
     9   1    -0.03  -0.16   0.01    -0.20  -0.01   0.94     0.03   0.19   0.05
    10   1    -0.06  -0.13   0.13    -0.01   0.03   0.04     0.08   0.28  -0.13
    11   1     0.77  -0.08   0.00     0.02   0.03  -0.11    -0.71  -0.06   0.15
                     19                     20                     21
                      A                      A                      A
 Frequencies --   1284.2276              1323.7990              1371.1561
 Red. masses --      1.2510                 3.7495                 5.0462
 Frc consts  --      1.2156                 3.8714                 5.5897
 IR Inten    --     49.6679               321.6010               136.9934
  Atom  AN      X      Y      Z        X      Y      Z        X      Y      Z
     1  16    -0.04   0.00  -0.03     0.12   0.01   0.16     0.02   0.00   0.03
     2   8     0.00   0.00  -0.03    -0.01   0.00  -0.04     0.03  -0.02  -0.01
     3   8     0.07  -0.00   0.03    -0.21  -0.01  -0.09    -0.03  -0.00  -0.01
     4   8     0.00  -0.00   0.05    -0.03   0.01  -0.21    -0.01   0.00  -0.03
     5   8    -0.00   0.01  -0.01     0.01  -0.03   0.00    -0.00   0.01  -0.01
     6   6     0.00   0.01  -0.01    -0.02   0.02  -0.01     0.37   0.08   0.08
     7   8     0.00  -0.02  -0.00     0.00  -0.04  -0.00    -0.10   0.16  -0.02
     8   8     0.01   0.03  -0.03     0.02   0.05  -0.02    -0.22  -0.26  -0.06
     9   1    -0.03  -0.07   0.13    -0.04  -0.13   0.07     0.37   0.64   0.12
    10   1    -0.02  -0.14   0.09     0.02   0.48  -0.12    -0.02  -0.12   0.08
    11   1    -0.17  -0.37   0.88    -0.05  -0.40   0.65    -0.17   0.08   0.27
                     22                     23                     24
                      A                      A                      A
 Frequencies --   1413.4534              1430.0442              1574.2767
 Red. masses --      1.2283                 1.2022                 1.1243
 Frc consts  --      1.4458                 1.4485                 1.6417
 IR Inten    --     47.2766                95.1115                40.4843
  Atom  AN      X      Y      Z        X      Y      Z        X      Y      Z
     1  16    -0.01   0.01  -0.00    -0.04   0.01  -0.02     0.02   0.00   0.01
     2   8     0.00  -0.01  -0.01     0.01  -0.01  -0.01    -0.02  -0.03  -0.02
     3   8     0.01  -0.00   0.00     0.03  -0.01   0.02    -0.01  -0.00  -0.01
     4   8     0.00  -0.00  -0.00     0.01  -0.00   0.02    -0.01   0.00  -0.01
     5   8     0.01  -0.01   0.01     0.03  -0.04   0.03    -0.01   0.01  -0.01
     6   6    -0.07  -0.00  -0.01     0.03  -0.00   0.01    -0.03  -0.05  -0.01
     7   8     0.07  -0.07   0.01    -0.03   0.02  -0.00    -0.00   0.03  -0.00
     8   8    -0.02   0.01  -0.01     0.00  -0.02  -0.00     0.03  -0.01  -0.00
     9   1    -0.02   0.96   0.01     0.02  -0.20  -0.00    -0.04  -0.02   0.02
    10   1     0.02   0.20  -0.08     0.09   0.87  -0.35    -0.01  -0.19   0.06
    11   1     0.07   0.05   0.08    -0.00   0.22   0.12    -0.03   0.89   0.39
                     25                     26                     27
                      A                      A                      A
 Frequencies --   1734.5933              2967.9142              3141.7953
 Red. masses --      5.1460                 1.0821                 1.0734
 Frc consts  --      9.1226                 5.6157                 6.2426
 IR Inten    --    773.4168               284.2811              1466.5812
  Atom  AN      X      Y      Z        X      Y      Z        X      Y      Z
     1  16     0.01   0.00  -0.01     0.00   0.00  -0.00    -0.00  -0.00   0.00
     2   8     0.02  -0.01   0.01    -0.00  -0.00  -0.00    -0.00   0.00  -0.00
     3   8    -0.01   0.00  -0.00    -0.00  -0.00  -0.00     0.00   0.00  -0.00
     4   8    -0.00  -0.00   0.01    -0.00  -0.00   0.00    -0.00   0.00  -0.00
     5   8     0.00  -0.00   0.00     0.01  -0.00   0.00    -0.06   0.00  -0.01
     6   6    -0.07   0.51  -0.01    -0.08   0.00  -0.02    -0.01   0.01  -0.00
     7   8     0.10  -0.23   0.02    -0.00   0.00  -0.00     0.00  -0.01   0.00
     8   8    -0.03  -0.14  -0.01    -0.00   0.00  -0.00    -0.00  -0.00  -0.00
     9   1    -0.10  -0.38  -0.02     0.97  -0.05   0.20     0.10  -0.02   0.02
    10   1    -0.07  -0.06  -0.01    -0.10  -0.01  -0.02     0.97   0.02   0.18
    11   1    -0.57   0.41  -0.05     0.02   0.00   0.00     0.06   0.00   0.01

 -------------------
 ##########################################################################################

Structure Number 3:                           
 ---------------------------------------------------------------------
 Center     Atomic      Atomic             Coordinates (Angstroms)
 Number     Number       Type             X           Y           Z
 ---------------------------------------------------------------------
      1         16           0       -0.299565   -1.130326    0.000000
      2          8           0        0.452052   -0.516371    1.230344
      3          8           0       -0.038827   -2.550639    0.000000
      4          8           0       -1.677876   -0.677039    0.000000
      5          8           0        0.452052   -0.516371   -1.230344
      6          6           0        0.458888    2.555335   -0.000000
      7          8           0        0.452052    2.007919   -1.131558
      8          8           0        0.452052    2.007919    1.131558
      9          1           0        0.472701    3.662257   -0.000000
     10          1           0        0.417486    0.523801   -1.184941
     11          1           0        0.417486    0.523801    1.184941
 --------------------------------------------------------------------- 
                      1                      2                      3
                     A"                     A'                     A"
 Frequencies --     61.0501                74.6172               132.3767
 Red. masses --     15.1148                 8.2437                10.1177
 Frc consts  --      0.0332                 0.0270                 0.1045
 IR Inten    --      0.0670                 0.5244                 1.5225
  Atom  AN      X      Y      Z        X      Y      Z        X      Y      Z
     1  16     0.00   0.00  -0.00     0.06   0.06   0.00     0.00   0.00  -0.04
     2   8     0.27   0.10  -0.23     0.20  -0.10  -0.00     0.01   0.29  -0.25
     3   8    -0.00  -0.00   0.02    -0.26  -0.00  -0.00    -0.00   0.00   0.28
     4   8     0.00   0.00   0.27     0.18   0.39  -0.00    -0.00   0.00  -0.22
     5   8    -0.27  -0.10  -0.23     0.20  -0.10   0.00    -0.01  -0.29  -0.25
     6   6    -0.00  -0.00   0.04    -0.29  -0.10  -0.00    -0.00  -0.00   0.15
     7   8     0.54  -0.05   0.07    -0.11  -0.10  -0.00    -0.16  -0.09   0.22
     8   8    -0.54   0.05   0.07    -0.11  -0.10   0.00     0.16   0.09   0.22
     9   1    -0.00  -0.00   0.01    -0.65  -0.10   0.00    -0.00  -0.00   0.10
    10   1     0.09  -0.12  -0.09     0.15  -0.10  -0.05     0.00  -0.38  -0.21
    11   1    -0.09   0.12  -0.09     0.15  -0.10   0.05    -0.00   0.38  -0.21
                      4                      5                      6
                     A'                     A"                     A'
 Frequencies --    213.2202               218.0922               285.5895
 Red. masses --      2.4100                 8.0970                11.6639
 Frc consts  --      0.0646                 0.2269                 0.5605
 IR Inten    --      7.2305                 2.1046                98.6931
  Atom  AN      X      Y      Z        X      Y      Z        X      Y      Z
     1  16     0.02   0.01  -0.00     0.00   0.00   0.11    -0.02  -0.20   0.00
     2   8     0.03  -0.00   0.00    -0.02   0.09  -0.05     0.14  -0.16  -0.06
     3   8    -0.01   0.00  -0.00    -0.00   0.00   0.13    -0.26  -0.24   0.00
     4   8     0.04   0.06   0.00     0.00   0.00  -0.05     0.04  -0.07  -0.00
     5   8     0.03  -0.00  -0.00     0.02  -0.09  -0.05     0.14  -0.16   0.06
     6   6     0.21  -0.03  -0.00     0.00  -0.00   0.05     0.04   0.40   0.00
     7   8    -0.16  -0.02  -0.00     0.03   0.44  -0.12    -0.02   0.37   0.01
     8   8    -0.16  -0.02   0.00    -0.03  -0.44  -0.12    -0.02   0.37  -0.01
     9   1     0.93  -0.04  -0.00     0.00  -0.00   0.57     0.14   0.41   0.00
    10   1    -0.13  -0.01  -0.04    -0.04  -0.25  -0.20     0.05  -0.22   0.05
    11   1    -0.13  -0.01   0.04     0.04   0.25  -0.20     0.05  -0.22  -0.05
                      7                      8                      9
                     A"                     A'                     A"
 Frequencies --    395.1555               416.7692               535.8467
 Red. masses --      9.1021                10.8166                13.7805
 Frc consts  --      0.8374                 1.1070                 2.3313
 IR Inten    --      0.0397                64.5612                16.0163
  Atom  AN      X      Y      Z        X      Y      Z        X      Y      Z
     1  16     0.00  -0.00  -0.07     0.02  -0.07   0.00    -0.00   0.00  -0.31
     2   8     0.22  -0.27   0.01    -0.26  -0.22   0.27    -0.31  -0.12  -0.14
     3   8     0.00  -0.00   0.43     0.30  -0.02  -0.00     0.00   0.00   0.39
     4   8     0.00   0.00  -0.31     0.17   0.35   0.00    -0.00   0.00   0.49
     5   8    -0.22   0.27   0.01    -0.26  -0.22  -0.27     0.31   0.12  -0.14
     6   6    -0.00   0.00   0.02    -0.01   0.09   0.00     0.00  -0.00   0.05
     7   8     0.02   0.01  -0.02     0.02   0.09  -0.01    -0.01   0.05  -0.02
     8   8    -0.02  -0.01  -0.02     0.02   0.09   0.01     0.01  -0.05  -0.02
     9   1    -0.00   0.00  -0.02    -0.06   0.10   0.00     0.00  -0.00   0.04
    10   1    -0.21   0.40   0.16    -0.18  -0.26  -0.26     0.24   0.26  -0.01
    11   1     0.21  -0.40   0.16    -0.18  -0.26   0.26    -0.24  -0.26  -0.01
                     10                     11                     12
                     A'                     A'                     A'
 Frequencies --    549.1348               568.3258               762.2650
 Red. masses --     13.9399                 8.7514                 9.1105
 Frc consts  --      2.4767                 1.6654                 3.1189
 IR Inten    --     58.8491                 1.5349                48.5475
  Atom  AN      X      Y      Z        X      Y      Z        X      Y      Z
     1  16    -0.30   0.03   0.00    -0.03  -0.21   0.00     0.01   0.03  -0.00
     2   8     0.23  -0.22  -0.22    -0.10   0.19  -0.27    -0.01  -0.03   0.03
     3   8     0.45   0.19  -0.00     0.13  -0.23  -0.00     0.00   0.03   0.00
     4   8    -0.31   0.17  -0.00     0.13   0.30  -0.00    -0.00  -0.01  -0.00
     5   8     0.23  -0.22   0.22    -0.10   0.19   0.27    -0.01  -0.03  -0.03
     6   6     0.01   0.02  -0.00    -0.01   0.00   0.00     0.01   0.41  -0.00
     7   8    -0.01   0.02  -0.00     0.02  -0.04   0.03    -0.02  -0.17   0.42
     8   8    -0.01   0.02   0.00     0.02  -0.04  -0.03    -0.02  -0.17  -0.42
     9   1     0.03   0.03  -0.00    -0.06  -0.00   0.00     0.04   0.39  -0.00
    10   1     0.18  -0.29  -0.04    -0.22   0.22   0.41     0.20  -0.03   0.30
    11   1     0.18  -0.29   0.04    -0.22   0.22  -0.41     0.20  -0.03  -0.30
                     13                     14                     15
                     A'                     A"                     A"
 Frequencies --    879.6664               927.3729              1025.4924
 Red. masses --     13.6949                12.9871                 1.0707
 Frc consts  --      6.2438                 6.5807                 0.6634
 IR Inten    --     37.7637               116.0597                71.2635
  Atom  AN      X      Y      Z        X      Y      Z        X      Y      Z
     1  16    -0.17  -0.16  -0.00    -0.00  -0.00   0.39     0.00   0.00   0.02
     2   8     0.25   0.26   0.39    -0.20  -0.28  -0.34     0.02  -0.01  -0.03
     3   8     0.08  -0.29  -0.00     0.00  -0.00  -0.02    -0.00   0.00  -0.00
     4   8    -0.26   0.13  -0.00    -0.00   0.00  -0.04    -0.00  -0.00  -0.01
     5   8     0.25   0.26  -0.39     0.20   0.28  -0.34    -0.02   0.01  -0.03
     6   6     0.01  -0.03   0.00     0.00  -0.00  -0.10    -0.00   0.00  -0.01
     7   8    -0.00  -0.03   0.01     0.01  -0.07   0.04    -0.02   0.01  -0.01
     8   8    -0.00  -0.03  -0.01    -0.01   0.07   0.04     0.02  -0.01  -0.01
     9   1    -0.01  -0.03   0.00    -0.00  -0.00  -0.11     0.00   0.00   0.00
    10   1     0.19   0.26   0.02    -0.25   0.03  -0.33     0.63   0.03   0.32
    11   1     0.19   0.26  -0.02     0.25  -0.03  -0.33    -0.63  -0.03   0.32
                     16                     17                     18
                     A'                     A'                     A'
 Frequencies --   1059.3550              1095.2662              1182.3176
 Red. masses --      1.5254                 1.1835                18.0652
 Frc consts  --      1.0086                 0.8365                14.8786
 IR Inten    --     50.0082                82.4365               400.7833
  Atom  AN      X      Y      Z        X      Y      Z        X      Y      Z
     1  16     0.00  -0.00   0.00    -0.00   0.00   0.00    -0.35  -0.25  -0.00
     2   8     0.02   0.00  -0.00    -0.02  -0.00   0.00     0.08   0.09   0.09
     3   8    -0.00   0.00  -0.00     0.01  -0.00  -0.00    -0.07   0.55   0.00
     4   8    -0.01  -0.00   0.00     0.01   0.00   0.00     0.62  -0.17  -0.00
     5   8     0.02   0.00   0.00    -0.02  -0.00  -0.00     0.08   0.09  -0.09
     6   6    -0.19   0.01   0.00    -0.11  -0.01   0.00    -0.00  -0.05  -0.00
     7   8     0.06  -0.01   0.02     0.01   0.01  -0.02     0.01  -0.00   0.02
     8   8     0.06  -0.01  -0.02     0.01   0.01   0.02     0.01  -0.00  -0.02
     9   1     0.68   0.00  -0.00     0.53  -0.02   0.00    -0.02  -0.03  -0.00
    10   1    -0.45  -0.01  -0.20     0.54   0.02   0.25    -0.10  -0.06   0.12
    11   1    -0.45  -0.01   0.20     0.54   0.02  -0.25    -0.10  -0.06  -0.12
                     19                     20                     21
                     A'                     A'                     A"
 Frequencies --   1336.1557              1383.0404              1401.0631
 Red. masses --      9.9693                 9.4731                 1.1033
 Frc consts  --     10.4864                10.6760                 1.2760
 IR Inten    --    242.2124               202.9372                25.9117
  Atom  AN      X      Y      Z        X      Y      Z        X      Y      Z
     1  16     0.23  -0.28   0.00    -0.03   0.03  -0.00    -0.00  -0.00  -0.00
     2   8    -0.00  -0.00   0.02     0.01   0.00   0.01    -0.00  -0.00  -0.00
     3   8    -0.09   0.43  -0.00     0.01  -0.03   0.00    -0.00   0.00   0.00
     4   8    -0.35   0.12   0.00     0.05  -0.02  -0.00     0.00   0.00   0.00
     5   8    -0.00  -0.00  -0.02     0.01   0.00  -0.01     0.00   0.00  -0.00
     6   6     0.00   0.04   0.00     0.01   0.57  -0.00     0.00   0.00  -0.01
     7   8    -0.00  -0.01  -0.05     0.00  -0.24  -0.32    -0.00  -0.05  -0.03
     8   8    -0.00  -0.01   0.05     0.00  -0.24   0.32     0.00   0.05  -0.03
     9   1    -0.01   0.03  -0.00    -0.01   0.53  -0.00    -0.00   0.00   0.99
    10   1    -0.11   0.02   0.51    -0.15   0.02   0.12    -0.03  -0.02   0.06
    11   1    -0.11   0.02  -0.51    -0.15   0.02  -0.12     0.03   0.02   0.06
                     22                     23                     24
                     A"                     A'                     A"
 Frequencies --   1463.2128              1541.7472              1595.3268
 Red. masses --      1.0772                 1.1471                 6.0998
 Frc consts  --      1.3588                 1.6064                 9.1468
 IR Inten    --     20.0245                47.0561               668.2785
  Atom  AN      X      Y      Z        X      Y      Z        X      Y      Z
     1  16     0.00  -0.00  -0.00    -0.01   0.04  -0.00    -0.00   0.00   0.05
     2   8    -0.02   0.02  -0.03     0.01  -0.03   0.03    -0.02   0.05  -0.04
     3   8    -0.00   0.00  -0.00     0.01  -0.02   0.00    -0.00  -0.00  -0.02
     4   8    -0.00   0.00   0.00     0.01  -0.01  -0.00     0.00  -0.00  -0.01
     5   8     0.02  -0.02  -0.03     0.01  -0.03  -0.03     0.02  -0.05  -0.04
     6   6    -0.00  -0.00  -0.05     0.00  -0.03  -0.00     0.00   0.00   0.56
     7   8     0.00   0.02   0.01     0.00   0.02  -0.00     0.00  -0.07  -0.20
     8   8    -0.00  -0.02   0.01     0.00   0.02   0.00    -0.00   0.07  -0.20
     9   1     0.00  -0.00  -0.07    -0.03  -0.04   0.00    -0.00   0.00  -0.28
    10   1    -0.32  -0.06   0.62    -0.30  -0.03   0.64    -0.17   0.42   0.21
    11   1     0.32   0.06   0.62    -0.30  -0.03  -0.64     0.17  -0.42   0.21
                     25                     26                     27
                     A"                     A'                     A'
 Frequencies --   2332.5767              2528.2387              2938.9646
 Red. masses --      1.1811                 1.0822                 1.0797
 Frc consts  --      3.7862                 4.0756                 5.4945
 IR Inten    --      7.1602              5297.0874                76.3463
  Atom  AN      X      Y      Z        X      Y      Z        X      Y      Z
     1  16     0.00   0.00   0.01    -0.01  -0.00   0.00    -0.00   0.00   0.00
     2   8    -0.01   0.05  -0.01     0.00  -0.05   0.00     0.00  -0.00   0.00
     3   8    -0.00  -0.00  -0.01     0.00   0.01  -0.00     0.00   0.00  -0.00
     4   8     0.00  -0.00  -0.00     0.01  -0.00  -0.00     0.00  -0.00   0.00
     5   8     0.01  -0.05  -0.01     0.00  -0.05  -0.00     0.00  -0.00  -0.00
     6   6     0.00  -0.00  -0.07     0.00   0.01  -0.00    -0.00  -0.08   0.00
     7   8     0.00   0.02   0.03     0.00   0.00   0.00    -0.00  -0.00  -0.00
     8   8    -0.00  -0.02   0.03     0.00   0.00  -0.00    -0.00  -0.00   0.00
     9   1    -0.00   0.00   0.08    -0.00  -0.09  -0.00     0.01   0.99  -0.00
    10   1    -0.03   0.70  -0.02    -0.02   0.70  -0.01    -0.00   0.07   0.00
    11   1     0.03  -0.70  -0.02    -0.02   0.70   0.01    -0.00   0.07  -0.00

 -------------------
 ##########################################################################################
 ##########################################################################################


   Vib. Freq. of Isotopologue [DSO4- + D+ + HCOO-]- (DSDPBEP86/aug-cc-pVTZ)


 ##########################################################################################
 ##########################################################################################
 Structure Number 1:                           
 ---------------------------------------------------------------------
                      1                      2                      3
                      A                      A                      A
 Frequencies --     56.4730                67.0366               139.4403
 Red. masses --      9.2130                15.0159                10.4934
 Frc consts  --      0.0173                 0.0398                 0.1202
 IR Inten    --      1.3767                 0.3526                 0.4266
  Atom  AN      X      Y      Z        X      Y      Z        X      Y      Z
     1  16     0.08   0.01  -0.06     0.01   0.01  -0.00     0.04  -0.06   0.00
     2   8    -0.05   0.07  -0.28    -0.09  -0.20   0.14    -0.18  -0.29   0.01
     3   8    -0.03  -0.04   0.27    -0.02  -0.03   0.08     0.04   0.28  -0.01
     4   8     0.44  -0.02  -0.12     0.11   0.31   0.00     0.03  -0.17  -0.00
     5   8    -0.09   0.05  -0.14     0.05  -0.12  -0.33     0.38  -0.22   0.01
     6   6    -0.17  -0.03   0.25    -0.02  -0.00   0.03    -0.16   0.15   0.02
     7   8    -0.11  -0.02   0.03    -0.12   0.00   0.60    -0.03   0.22  -0.06
     8   8    -0.14  -0.03   0.16     0.07   0.02  -0.49    -0.23   0.21   0.03
     9   1    -0.24  -0.04   0.57     0.00  -0.04  -0.10    -0.18   0.09   0.10
    10   1    -0.09   0.11  -0.18    -0.01   0.00   0.03     0.39  -0.31   0.07
    11   1    -0.08  -0.02  -0.07     0.00  -0.01  -0.24    -0.28   0.07  -0.06
                      4                      5                      6
                      A                      A                      A
 Frequencies --    171.5730               222.5134               270.8508
 Red. masses --     11.2004                 2.4463                 7.8438
 Frc consts  --      0.1943                 0.0714                 0.3390
 IR Inten    --      0.9471                 3.8261               117.8186
  Atom  AN      X      Y      Z        X      Y      Z        X      Y      Z
     1  16    -0.14  -0.08  -0.03    -0.00   0.00   0.02    -0.06  -0.02  -0.04
     2   8    -0.20  -0.05  -0.09     0.01   0.00   0.03    -0.10  -0.05  -0.03
     3   8    -0.20   0.01   0.14     0.01   0.00  -0.01    -0.14   0.32   0.13
     4   8    -0.01  -0.03  -0.04    -0.06   0.01   0.03    -0.01  -0.12  -0.04
     5   8    -0.13  -0.05  -0.11     0.01  -0.00   0.02    -0.00  -0.03  -0.07
     6   6     0.28   0.01   0.12    -0.05  -0.00   0.21     0.13   0.12   0.01
     7   8     0.61   0.13   0.04     0.00  -0.01  -0.14    -0.20  -0.07  -0.01
     8   8    -0.00   0.13   0.01     0.06  -0.01  -0.16     0.40  -0.07   0.09
     9   1     0.22  -0.34   0.29    -0.20   0.01   0.88     0.16   0.37  -0.05
    10   1    -0.16   0.03  -0.04     0.03  -0.05  -0.14    -0.01  -0.11  -0.13
    11   1     0.12   0.20  -0.04     0.08   0.01  -0.24     0.56  -0.18   0.17
                      7                      8                      9
                      A                      A                      A
 Frequencies --    380.2692               417.5307               514.1317
 Red. masses --      6.0972                 8.6312                 2.9398
 Frc consts  --      0.5195                 0.8865                 0.4578
 IR Inten    --      5.8109                31.2782                18.3680
  Atom  AN      X      Y      Z        X      Y      Z        X      Y      Z
     1  16    -0.01   0.04   0.04    -0.06  -0.01  -0.07     0.04  -0.02  -0.01
     2   8     0.15   0.26  -0.09    -0.15   0.03  -0.24     0.07   0.03  -0.03
     3   8    -0.06  -0.08   0.20    -0.12  -0.26   0.09     0.01   0.04   0.11
     4   8    -0.22  -0.10   0.06    -0.04   0.34  -0.05    -0.12  -0.02   0.02
     5   8     0.17  -0.12  -0.19     0.29  -0.05   0.26     0.01  -0.05  -0.13
     6   6     0.00  -0.01  -0.03     0.04   0.04   0.01    -0.03  -0.01   0.01
     7   8    -0.01   0.00   0.06    -0.05  -0.01  -0.03    -0.00  -0.00  -0.05
     8   8    -0.04   0.02   0.01     0.10  -0.01   0.04    -0.01  -0.01  -0.00
     9   1     0.03  -0.01  -0.14     0.04   0.11   0.00    -0.04  -0.01   0.07
    10   1     0.26  -0.42  -0.66     0.25  -0.35   0.54    -0.15   0.38   0.87
    11   1    -0.09   0.09  -0.01     0.19  -0.04  -0.07     0.00   0.01  -0.08
                     10                     11                     12
                      A                      A                      A
 Frequencies --    548.2565               557.5015               596.6164
 Red. masses --      8.5497                15.2869                13.8057
 Frc consts  --      1.5141                 2.7994                 2.8953
 IR Inten    --     66.8978                14.7565                60.7035
  Atom  AN      X      Y      Z        X      Y      Z        X      Y      Z
     1  16    -0.20   0.07   0.02     0.01   0.22  -0.18    -0.00  -0.13  -0.22
     2   8     0.12   0.23   0.23    -0.06  -0.24   0.35     0.50  -0.08   0.18
     3   8    -0.17  -0.03  -0.18    -0.13  -0.32   0.27    -0.18   0.25   0.27
     4   8     0.33  -0.12  -0.07    -0.09  -0.32  -0.25    -0.04   0.22  -0.26
     5   8     0.11  -0.18  -0.07     0.21   0.43  -0.02    -0.12  -0.10   0.30
     6   6     0.02  -0.02   0.04    -0.01  -0.01   0.02    -0.06  -0.05  -0.00
     7   8    -0.01  -0.04  -0.05     0.01   0.01  -0.01     0.03   0.01   0.01
     8   8     0.02   0.02  -0.04     0.02  -0.00  -0.02    -0.11   0.03  -0.06
     9   1     0.01   0.03   0.13    -0.01   0.01   0.06    -0.06  -0.10   0.02
    10   1     0.02  -0.36   0.62     0.23   0.22   0.08    -0.03  -0.31  -0.21
    11   1    -0.10   0.17   0.12    -0.05  -0.06   0.16    -0.22   0.09   0.12
                     13                     14                     15
                      A                      A                      A
 Frequencies --    696.8716               802.4447               885.6945
 Red. masses --      5.7833                14.7888                 2.3726
 Frc consts  --      1.6547                 5.6106                 1.0966
 IR Inten    --     12.2611               139.9619                31.2675
  Atom  AN      X      Y      Z        X      Y      Z        X      Y      Z
     1  16    -0.02  -0.00   0.00    -0.14  -0.39   0.08     0.02  -0.02  -0.01
     2   8     0.02   0.06   0.01     0.18   0.02  -0.03    -0.05   0.04  -0.03
     3   8    -0.02  -0.00  -0.01    -0.19   0.07  -0.08     0.03  -0.00   0.01
     4   8     0.02  -0.00   0.00     0.08   0.07   0.15    -0.01   0.01   0.00
     5   8     0.02  -0.01  -0.00     0.30   0.55  -0.16     0.01  -0.01   0.00
     6   6    -0.29   0.05  -0.06    -0.04   0.01  -0.01     0.01   0.01   0.07
     7   8     0.14   0.31   0.03    -0.03  -0.02  -0.00    -0.00  -0.03  -0.03
     8   8     0.09  -0.28  -0.01    -0.07   0.01  -0.02     0.00   0.04  -0.10
     9   1    -0.30  -0.03  -0.03    -0.05  -0.06  -0.01     0.02  -0.02   0.02
    10   1     0.02  -0.00  -0.01     0.26   0.40  -0.10    -0.00   0.08  -0.00
    11   1     0.09  -0.75   0.18     0.12   0.15   0.07    -0.19  -0.06   0.96
                     16                     17                     18
                      A                      A                      A
 Frequencies --    965.5477              1001.9435              1073.4682
 Red. masses --      6.4883                 2.9260                 1.6355
 Frc consts  --      3.5639                 1.7306                 1.1104
 IR Inten    --    262.1965               131.2580                 0.8808
  Atom  AN      X      Y      Z        X      Y      Z        X      Y      Z
     1  16     0.05  -0.14  -0.06    -0.03   0.06   0.02    -0.00  -0.00  -0.00
     2   8    -0.23   0.29   0.24     0.07  -0.07  -0.06    -0.00   0.00  -0.00
     3   8     0.11  -0.01   0.04    -0.12  -0.02  -0.03     0.00  -0.00   0.00
     4   8    -0.01   0.02  -0.17     0.02  -0.00   0.03    -0.00   0.00   0.00
     5   8     0.06  -0.10   0.05     0.06  -0.13   0.06    -0.00   0.00  -0.00
     6   6    -0.03   0.03  -0.04     0.01  -0.02  -0.00     0.06   0.01  -0.21
     7   8    -0.01  -0.00   0.01    -0.01  -0.00   0.00    -0.01  -0.01   0.05
     8   8    -0.05  -0.05   0.02     0.03  -0.00   0.01    -0.01   0.01   0.04
     9   1    -0.06  -0.09   0.01     0.01   0.06   0.01    -0.22  -0.02   0.94
    10   1     0.05   0.60  -0.26     0.11   0.91  -0.29    -0.00  -0.01   0.01
    11   1     0.39   0.29  -0.17    -0.13   0.03   0.00    -0.04  -0.05   0.12
                     19                     20                     21
                      A                      A                      A
 Frequencies --   1132.2478              1153.0952              1309.8855
 Red. masses --      2.7832                 8.7980                13.3494
 Frc consts  --      2.1022                 6.8923                13.4952
 IR Inten    --     93.8591               562.3814               347.8447
  Atom  AN      X      Y      Z        X      Y      Z        X      Y      Z
     1  16     0.03   0.02  -0.04     0.19   0.00  -0.21    -0.32   0.03  -0.25
     2   8    -0.00  -0.04  -0.02    -0.05   0.09   0.09     0.05  -0.03  -0.01
     3   8    -0.04  -0.00  -0.01    -0.30  -0.01  -0.08     0.48   0.00   0.17
     4   8     0.01  -0.01   0.10     0.05  -0.03   0.41     0.07  -0.02   0.33
     5   8    -0.01  -0.00   0.00    -0.03  -0.03   0.02     0.03  -0.02   0.02
     6   6    -0.05  -0.01  -0.02    -0.02   0.03  -0.00    -0.22  -0.10  -0.06
     7   8     0.00   0.08   0.00     0.01  -0.07   0.00     0.05  -0.07   0.01
     8   8     0.02  -0.16  -0.01    -0.09   0.13  -0.01     0.10   0.16   0.03
     9   1    -0.07   0.10   0.05    -0.05  -0.36  -0.05    -0.23  -0.41  -0.08
    10   1    -0.01  -0.11   0.02    -0.03  -0.08  -0.00     0.04   0.21  -0.10
    11   1     0.13   0.93   0.18     0.44  -0.51  -0.04     0.25   0.04  -0.02
                     22                     23                     24
                      A                      A                      A
 Frequencies --   1317.7390              1405.2961              1527.6434
 Red. masses --      4.0799                 1.4176                 2.8209
 Frc consts  --      4.1741                 1.6495                 3.8787
 IR Inten    --     98.9776               136.6410               923.1774
  Atom  AN      X      Y      Z        X      Y      Z        X      Y      Z
     1  16    -0.05  -0.02  -0.09     0.02  -0.01  -0.01    -0.03   0.04   0.03
     2   8    -0.01   0.03   0.03    -0.03   0.02   0.01     0.06  -0.05  -0.03
     3   8     0.07   0.00   0.03    -0.01   0.00  -0.00     0.03  -0.01   0.00
     4   8     0.02  -0.00   0.11    -0.00   0.00   0.01    -0.00  -0.01  -0.03
     5   8     0.01   0.00   0.01    -0.01   0.01  -0.00     0.01  -0.02   0.00
     6   6     0.30   0.12   0.07    -0.10  -0.06  -0.02    -0.01   0.14   0.00
     7   8    -0.07   0.08  -0.01     0.07  -0.06   0.02     0.05  -0.09   0.01
     8   8    -0.13  -0.19  -0.03     0.04   0.04   0.01    -0.18  -0.04  -0.04
     9   1     0.34   0.65   0.08    -0.03   0.97   0.01    -0.01   0.52   0.01
    10   1     0.01   0.05  -0.02     0.01  -0.02   0.01    -0.04   0.02  -0.01
    11   1    -0.43  -0.21  -0.14    -0.18   0.01  -0.04     0.79  -0.08   0.17
                     25                     26                     27
                      A                      A                      A
 Frequencies --   1762.9559              2536.6999              3010.7085
 Red. masses --      6.1317                 2.2425                 1.0849
 Frc consts  --     11.2284                 8.5021                 5.7938
 IR Inten    --    616.5212               445.9080               126.5584
  Atom  AN      X      Y      Z        X      Y      Z        X      Y      Z
     1  16     0.01  -0.00  -0.01    -0.00  -0.00   0.00     0.00   0.00  -0.00
     2   8    -0.00   0.00   0.01    -0.00   0.00   0.00    -0.00   0.00   0.00
     3   8    -0.01   0.00   0.00     0.00   0.00   0.00    -0.00   0.00   0.00
     4   8     0.00  -0.00   0.01    -0.00   0.00  -0.00    -0.00  -0.00   0.00
     5   8     0.01  -0.00   0.00    -0.13  -0.00  -0.02    -0.00  -0.00  -0.00
     6   6    -0.14   0.51  -0.02     0.00   0.02   0.00    -0.08   0.01  -0.02
     7   8     0.13  -0.27   0.03     0.00  -0.01   0.00     0.00  -0.00   0.00
     8   8     0.06  -0.10   0.01    -0.01  -0.00  -0.00    -0.00  -0.00  -0.00
     9   1    -0.19  -0.41  -0.05    -0.03  -0.02  -0.01     0.97  -0.06   0.23
    10   1    -0.05  -0.02  -0.01     0.98   0.02   0.15     0.01  -0.00   0.00
    11   1    -0.60   0.14  -0.13     0.04   0.00   0.01     0.01   0.00   0.00

 -------------------
 ##########################################################################################
Structure Number 2:                           
 ---------------------------------------------------------------------
                      1                      2                      3
                      A                      A                      A
 Frequencies --   -464.0391                67.1882                69.3908
 Red. masses --      2.5561                15.1272                 8.8656
 Frc consts  --      0.3243                 0.0402                 0.0252
 IR Inten    --   1661.0015                 0.1749                 2.2196
  Atom  AN      X      Y      Z        X      Y      Z        X      Y      Z
     1  16     0.01  -0.07  -0.03     0.02   0.00  -0.02     0.07   0.01  -0.05
     2   8     0.00   0.06   0.03    -0.11  -0.18   0.10    -0.02   0.08  -0.29
     3   8    -0.04   0.04   0.03    -0.03  -0.03   0.14    -0.04  -0.03   0.24
     4   8    -0.01   0.03   0.00     0.20   0.30  -0.03     0.41  -0.06  -0.10
     5   8    -0.06   0.05  -0.01     0.04  -0.13  -0.36    -0.09   0.06  -0.11
     6   6     0.00   0.03   0.00    -0.05   0.00   0.09    -0.16  -0.03   0.25
     7   8     0.06  -0.02   0.01    -0.11   0.02   0.59    -0.12  -0.03  -0.05
     8   8    -0.07  -0.03  -0.02     0.02   0.03  -0.46    -0.13  -0.03   0.22
     9   1    -0.03  -0.18   0.01    -0.06  -0.05   0.11    -0.23  -0.00   0.59
    10   1    -0.14   0.07  -0.01    -0.02   0.01   0.00    -0.08   0.09  -0.18
    11   1     0.93   0.04   0.20    -0.01  -0.03  -0.20    -0.09  -0.02  -0.09
                      4                      5                      6
                      A                      A                      A
 Frequencies --    159.1750               224.4946               249.8688
 Red. masses --     12.9276                 2.4684                 9.4699
 Frc consts  --      0.1930                 0.0733                 0.3484
 IR Inten    --     11.1375                 6.7045               187.6724
  Atom  AN      X      Y      Z        X      Y      Z        X      Y      Z
     1  16    -0.02  -0.12  -0.02    -0.01   0.01   0.02    -0.12   0.02   0.01
     2   8    -0.26  -0.27  -0.02     0.01   0.01   0.03    -0.03   0.12  -0.12
     3   8    -0.06   0.28   0.06     0.00  -0.02  -0.01    -0.14  -0.28   0.08
     4   8     0.02  -0.18  -0.02    -0.06   0.02   0.03    -0.02   0.08  -0.02
     5   8     0.26  -0.24  -0.04    -0.01   0.01   0.02    -0.20   0.05  -0.07
     6   6    -0.01   0.16   0.08    -0.02  -0.01   0.22     0.26  -0.12   0.02
     7   8     0.33   0.28  -0.07     0.03  -0.01  -0.14     0.50   0.03   0.09
     8   8    -0.27   0.27   0.05     0.06  -0.01  -0.16    -0.01   0.04   0.03
     9   1    -0.07  -0.16   0.28    -0.17  -0.00   0.90     0.28  -0.34  -0.04
    10   1     0.24  -0.21   0.03     0.02  -0.03  -0.13    -0.21   0.12  -0.02
    11   1    -0.06   0.04  -0.06     0.03   0.03  -0.17    -0.40   0.15  -0.12
                      7                      8                      9
                      A                      A                      A
 Frequencies --    354.3589               410.6178               471.7128
 Red. masses --     10.7402                 9.6222                 9.3029
 Frc consts  --      0.7946                 0.9559                 1.2196
 IR Inten    --      7.2762                89.8275                 3.4247
  Atom  AN      X      Y      Z        X      Y      Z        X      Y      Z
     1  16    -0.11   0.02  -0.01     0.04  -0.00   0.01    -0.12  -0.06  -0.13
     2   8     0.10   0.10  -0.02     0.09   0.26  -0.25    -0.10  -0.14  -0.11
     3   8    -0.22   0.31   0.25    -0.05  -0.23   0.23    -0.22   0.03   0.06
     4   8    -0.14  -0.25  -0.02    -0.28   0.15   0.06     0.13   0.31  -0.15
     5   8    -0.03  -0.14  -0.29     0.36  -0.17  -0.01     0.09  -0.04   0.34
     6   6     0.21   0.05   0.03    -0.09   0.01  -0.04     0.13   0.07   0.04
     7   8    -0.06  -0.07   0.03    -0.07   0.01   0.01    -0.06  -0.04  -0.05
     8   8     0.38  -0.04   0.08    -0.13   0.02   0.01     0.26  -0.02   0.06
     9   1     0.24   0.30  -0.03    -0.08  -0.03  -0.13     0.13   0.24   0.08
    10   1    -0.01  -0.22  -0.40     0.39  -0.44  -0.07     0.05  -0.23   0.58
    11   1     0.07   0.04   0.07     0.22   0.12  -0.10     0.15  -0.08  -0.03
                     10                     11                     12
                      A                      A                      A
 Frequencies --    553.8342               555.9012               620.1108
 Red. masses --     13.4923                 9.8142                 2.3875
 Frc consts  --      2.4383                 1.7869                 0.5409
 IR Inten    --     31.2602                 6.2872                55.0353
  Atom  AN      X      Y      Z        X      Y      Z        X      Y      Z
     1  16    -0.04   0.20  -0.19    -0.20   0.02   0.09    -0.00   0.01  -0.00
     2   8    -0.02  -0.06   0.41     0.04   0.33   0.13     0.04   0.05   0.03
     3   8    -0.20  -0.30   0.18    -0.08  -0.03  -0.33    -0.01  -0.00   0.02
     4   8     0.04  -0.31  -0.25     0.37  -0.05   0.05    -0.01  -0.04   0.00
     5   8     0.27   0.28   0.03     0.10  -0.24  -0.01     0.03  -0.06  -0.10
     6   6    -0.03  -0.01   0.01     0.00  -0.00   0.01    -0.03  -0.01   0.01
     7   8    -0.00   0.00  -0.00    -0.02  -0.03  -0.00     0.00   0.00  -0.06
     8   8    -0.04   0.01  -0.05    -0.05   0.03  -0.04    -0.00  -0.02  -0.01
     9   1    -0.05  -0.04   0.05    -0.01  -0.03   0.04    -0.04  -0.00   0.08
    10   1     0.33  -0.14  -0.07     0.12  -0.59  -0.09    -0.15   0.34   0.91
    11   1     0.11   0.05   0.34     0.12   0.26   0.21    -0.02   0.05  -0.03
                     13                     14                     15
                      A                      A                      A
 Frequencies --    685.0350               740.3299               863.6518
 Red. masses --     10.0379                 7.0714                12.9740
 Frc consts  --      2.7754                 2.2835                 5.7016
 IR Inten    --    223.0871                35.4528               309.2904
  Atom  AN      X      Y      Z        X      Y      Z        X      Y      Z
     1  16     0.03  -0.07  -0.12    -0.03   0.02   0.01    -0.16  -0.26   0.10
     2   8     0.49   0.04   0.17     0.02   0.04  -0.03     0.33  -0.13  -0.08
     3   8    -0.05   0.18   0.15    -0.04  -0.01  -0.02    -0.22   0.07  -0.08
     4   8    -0.02   0.11  -0.19     0.02   0.00   0.01     0.06   0.06   0.16
     5   8    -0.17  -0.18   0.17     0.02  -0.02   0.01     0.28   0.48  -0.16
     6   6    -0.12  -0.11  -0.01    -0.31   0.04  -0.06    -0.05  -0.04  -0.01
     7   8     0.06   0.04   0.01     0.15   0.35   0.03    -0.02  -0.01  -0.01
     8   8    -0.19   0.04  -0.08     0.15  -0.34  -0.00    -0.04   0.03  -0.02
     9   1    -0.12  -0.16   0.03    -0.31   0.03  -0.03    -0.04   0.02   0.01
    10   1    -0.08  -0.16  -0.08     0.05   0.03  -0.09     0.26   0.35  -0.04
    11   1    -0.54   0.15   0.19    -0.01  -0.66   0.24    -0.34   0.14  -0.01
                     16                     17                     18
                      A                      A                      A
 Frequencies --    936.6207               993.3515              1048.9930
 Red. masses --      2.3936                 5.2316                 3.0993
 Frc consts  --      1.2372                 3.0415                 2.0094
 IR Inten    --     35.1425                86.1602               182.0408
  Atom  AN      X      Y      Z        X      Y      Z        X      Y      Z
     1  16     0.01  -0.03  -0.01    -0.01   0.18   0.02    -0.00   0.08  -0.00
     2   8    -0.05   0.05  -0.05     0.19  -0.23  -0.15     0.06  -0.08  -0.06
     3   8     0.03  -0.00   0.01    -0.08  -0.02  -0.04    -0.12  -0.03  -0.04
     4   8    -0.01   0.01   0.00     0.01  -0.03   0.16     0.02  -0.01   0.06
     5   8     0.01   0.01  -0.01    -0.08   0.01  -0.03     0.04  -0.15   0.07
     6   6     0.04   0.02   0.06     0.00   0.00   0.02    -0.00  -0.01   0.00
     7   8    -0.01  -0.04  -0.02     0.02  -0.02  -0.01    -0.01  -0.03   0.00
     8   8     0.00   0.06  -0.08    -0.06   0.06  -0.03    -0.01   0.01  -0.01
     9   1     0.06  -0.00  -0.01    -0.00  -0.12  -0.02     0.00  -0.03  -0.02
    10   1    -0.01   0.03   0.04    -0.11  -0.67   0.30     0.12   0.87  -0.32
    11   1    -0.24  -0.30   0.91     0.31  -0.35   0.14     0.13   0.11   0.16
                     19                     20                     21
                      A                      A                      A
 Frequencies --   1073.9473              1146.7810              1200.8008
 Red. masses --      1.6887                 2.3823                13.6930
 Frc consts  --      1.1476                 1.8459                11.6330
 IR Inten    --      0.3195                24.2796               194.3871
  Atom  AN      X      Y      Z        X      Y      Z        X      Y      Z
     1  16     0.00   0.00  -0.00    -0.00   0.01  -0.01     0.27  -0.08  -0.28
     2   8     0.00   0.01  -0.00    -0.02  -0.07  -0.05    -0.12   0.16   0.13
     3   8    -0.00  -0.00  -0.00     0.04  -0.00   0.01    -0.38   0.01  -0.11
     4   8     0.00   0.00   0.00    -0.00  -0.00   0.03     0.03  -0.01   0.53
     5   8     0.00  -0.00  -0.00    -0.02   0.01  -0.01    -0.06   0.02   0.01
     6   6     0.05   0.00  -0.22    -0.03  -0.02  -0.03     0.04  -0.02   0.01
     7   8    -0.01  -0.01   0.05     0.00   0.05   0.00     0.00   0.04   0.00
     8   8    -0.01   0.01   0.05     0.03  -0.10  -0.01     0.02  -0.03   0.01
     9   1    -0.19  -0.02   0.94    -0.06   0.07   0.11     0.05   0.16   0.01
    10   1    -0.00   0.02   0.02    -0.02  -0.16   0.04    -0.00  -0.26   0.07
    11   1    -0.02  -0.10   0.07    -0.04   0.89   0.37    -0.46   0.06  -0.16
                     22                     23                     24
                      A                      A                      A
 Frequencies --   1335.5750              1374.4859              1412.5123
 Red. masses --     17.4007                 6.0849                 1.2063
 Frc consts  --     18.2875                 6.7731                 1.4181
 IR Inten    --    397.3568                96.8096                15.9924
  Atom  AN      X      Y      Z        X      Y      Z        X      Y      Z
     1  16    -0.35   0.01  -0.36    -0.03   0.01  -0.01    -0.00   0.00   0.00
     2   8     0.04   0.01   0.03     0.05  -0.01   0.00    -0.00  -0.00  -0.00
     3   8     0.53   0.01   0.22     0.04  -0.00   0.01     0.00  -0.00  -0.00
     4   8     0.08  -0.02   0.45     0.01  -0.00   0.01    -0.00  -0.00  -0.00
     5   8     0.03  -0.02   0.03     0.01  -0.01   0.00    -0.00  -0.00  -0.00
     6   6    -0.07  -0.02  -0.02     0.42   0.11   0.09    -0.06  -0.01  -0.01
     7   8     0.02  -0.04   0.01    -0.12   0.17  -0.02     0.07  -0.07   0.01
     8   8     0.04   0.07   0.02    -0.25  -0.28  -0.05    -0.02   0.01  -0.00
     9   1    -0.06  -0.09  -0.04     0.43   0.62   0.09    -0.02   0.99   0.01
    10   1     0.07   0.26  -0.13    -0.00   0.07  -0.02     0.00  -0.00   0.00
    11   1     0.04  -0.22  -0.17    -0.06  -0.14  -0.05     0.04  -0.01   0.01
                     25                     26                     27
                      A                      A                      A
 Frequencies --   1700.2377              2294.9804              2969.8011
 Red. masses --      8.4287                 2.2744                 1.0824
 Frc consts  --     14.3558                 7.0580                 5.6245
 IR Inten    --    615.4737               828.6288               165.6182
  Atom  AN      X      Y      Z        X      Y      Z        X      Y      Z
     1  16     0.00   0.01  -0.01    -0.00  -0.01   0.00     0.00  -0.00  -0.00
     2   8     0.04  -0.01   0.01    -0.00   0.00  -0.00    -0.00   0.00  -0.00
     3   8    -0.01  -0.00   0.00     0.01   0.00  -0.00    -0.00   0.00  -0.00
     4   8     0.00  -0.00   0.01    -0.00   0.00  -0.00    -0.00  -0.00   0.00
     5   8     0.02  -0.01   0.01    -0.13   0.00  -0.02    -0.00  -0.00  -0.00
     6   6    -0.09   0.67  -0.01     0.00   0.04   0.00    -0.08   0.00  -0.02
     7   8     0.13  -0.31   0.02     0.01  -0.02   0.00    -0.00   0.00  -0.00
     8   8    -0.05  -0.17  -0.01    -0.01  -0.01  -0.00    -0.00  -0.00  -0.00
     9   1    -0.13  -0.45  -0.03    -0.03  -0.04  -0.01     0.97  -0.05   0.20
    10   1    -0.17  -0.01  -0.04     0.97   0.01   0.18     0.01  -0.00   0.00
    11   1    -0.36   0.09  -0.08     0.05   0.00   0.01     0.01   0.00   0.00

 -------------------
 ##########################################################################################

Structure Number 3:
 ---------------------------------------------------------------------                           
                      1                      2                      3
                     A"                     A'                     A"
 Frequencies --     60.9364                74.3022               129.9262
 Red. masses --     15.1728                 8.2634                10.3815
 Frc consts  --      0.0332                 0.0269                 0.1033
 IR Inten    --      0.0729                 0.5447                 1.4779
  Atom  AN      X      Y      Z        X      Y      Z        X      Y      Z
     1  16     0.00   0.00  -0.00     0.06   0.06   0.00    -0.00   0.00  -0.04
     2   8     0.27   0.10  -0.23     0.20  -0.10  -0.00     0.01   0.29  -0.25
     3   8    -0.00  -0.00   0.02    -0.26  -0.00  -0.00    -0.00   0.00   0.27
     4   8     0.00   0.00   0.27     0.17   0.39  -0.00    -0.00   0.00  -0.22
     5   8    -0.27  -0.10  -0.23     0.20  -0.10   0.00    -0.01  -0.29  -0.25
     6   6    -0.00  -0.00   0.05    -0.29  -0.10  -0.00    -0.00  -0.00   0.16
     7   8     0.54  -0.05   0.07    -0.11  -0.10  -0.00    -0.17  -0.08   0.22
     8   8    -0.54   0.05   0.07    -0.11  -0.10   0.00     0.17   0.08   0.22
     9   1    -0.00  -0.00   0.02    -0.65  -0.10  -0.00    -0.00  -0.00   0.12
    10   1     0.09  -0.12  -0.09     0.15  -0.10  -0.05     0.00  -0.38  -0.21
    11   1    -0.09   0.12  -0.09     0.15  -0.10   0.05    -0.00   0.38  -0.21
                      4                      5                      6
                     A'                     A"                     A'
 Frequencies --    211.6027               215.4212               284.3161
 Red. masses --      2.4476                 8.3896                11.6388
 Frc consts  --      0.0646                 0.2294                 0.5543
 IR Inten    --      6.6775                 2.0630               100.7179
  Atom  AN      X      Y      Z        X      Y      Z        X      Y      Z
     1  16     0.02   0.01  -0.00     0.00   0.00   0.11    -0.02  -0.20   0.00
     2   8     0.03  -0.00   0.00    -0.02   0.08  -0.03     0.13  -0.16  -0.06
     3   8    -0.00   0.00  -0.00    -0.00   0.00   0.11    -0.26  -0.24   0.00
     4   8     0.04   0.06   0.00     0.00   0.00  -0.04     0.04  -0.06  -0.00
     5   8     0.03  -0.00  -0.00     0.02  -0.08  -0.03     0.13  -0.16   0.06
     6   6     0.21  -0.03  -0.00     0.00  -0.00   0.05     0.04   0.40   0.00
     7   8    -0.16  -0.02  -0.00     0.04   0.44  -0.12    -0.03   0.37   0.01
     8   8    -0.16  -0.02   0.00    -0.04  -0.44  -0.12    -0.03   0.37  -0.01
     9   1     0.93  -0.04  -0.00     0.00  -0.00   0.58     0.16   0.41   0.00
    10   1    -0.13  -0.01  -0.04    -0.04  -0.24  -0.19     0.05  -0.22   0.05
    11   1    -0.13  -0.01   0.04     0.04   0.24  -0.19     0.05  -0.22  -0.05
                      7                      8                      9
                     A"                     A'                     A"
 Frequencies --    385.6458               409.6451               530.1507
 Red. masses --      9.7785                10.3052                12.6439
 Frc consts  --      0.8568                 1.0189                 2.0938
 IR Inten    --      0.0546                68.9823                13.5188
  Atom  AN      X      Y      Z        X      Y      Z        X      Y      Z
     1  16     0.00  -0.00  -0.07     0.02  -0.05   0.00    -0.00   0.00  -0.28
     2   8     0.22  -0.26  -0.01    -0.24  -0.21   0.27    -0.28  -0.10  -0.14
     3   8     0.00   0.00   0.46     0.30   0.00  -0.00     0.00   0.00   0.38
     4   8     0.00   0.00  -0.32     0.15   0.33   0.00    -0.00   0.00   0.47
     5   8    -0.22   0.26  -0.01    -0.24  -0.21  -0.27     0.28   0.10  -0.14
     6   6    -0.00   0.00   0.03    -0.02   0.08   0.00     0.00  -0.00   0.05
     7   8     0.02   0.03  -0.02     0.03   0.09  -0.01    -0.02   0.05  -0.02
     8   8    -0.02  -0.03  -0.02     0.03   0.09   0.01     0.02  -0.05  -0.02
     9   1    -0.00   0.00  -0.01    -0.10   0.09   0.00     0.00  -0.00   0.05
    10   1    -0.23   0.39   0.15    -0.19  -0.26  -0.30     0.33   0.24   0.01
    11   1     0.23  -0.39   0.15    -0.19  -0.26   0.30    -0.33  -0.24   0.01
                     10                     11                     12
                     A'                     A'                     A'
 Frequencies --    540.7544               553.9975               731.8368
 Red. masses --      9.9077                11.2911                 4.1046
 Frc consts  --      1.7070                 2.0417                 1.2953
 IR Inten    --     33.7540                21.4165                71.0578
  Atom  AN      X      Y      Z        X      Y      Z        X      Y      Z
     1  16     0.20  -0.14  -0.00    -0.17  -0.18   0.00     0.00   0.01  -0.00
     2   8    -0.21   0.24   0.03     0.00   0.06  -0.34    -0.04  -0.02   0.06
     3   8    -0.25  -0.26   0.00     0.35  -0.12  -0.00     0.01   0.01   0.00
     4   8     0.30   0.06   0.00    -0.01   0.39  -0.00     0.00   0.00   0.00
     5   8    -0.21   0.24  -0.03     0.00   0.06   0.34    -0.04  -0.02  -0.06
     6   6    -0.02  -0.01   0.00    -0.01   0.02  -0.00     0.03   0.21   0.00
     7   8     0.03  -0.03   0.02     0.02  -0.03   0.03    -0.05  -0.09   0.21
     8   8     0.03  -0.03  -0.02     0.02  -0.03  -0.03    -0.05  -0.09  -0.21
     9   1    -0.09  -0.01   0.00    -0.05   0.02   0.00     0.09   0.20  -0.00
    10   1    -0.30   0.31   0.25    -0.13   0.06   0.43     0.50  -0.00   0.37
    11   1    -0.30   0.31  -0.25    -0.13   0.06  -0.43     0.50  -0.00  -0.37
                     13                     14                     15
                     A"                     A'                     A'
 Frequencies --    738.7450               810.4434               878.3848
 Red. masses --      2.2037                 3.4288                12.6395
 Frc consts  --      0.7086                 1.3269                 5.7458
 IR Inten    --     20.3854                24.0510                57.2462
  Atom  AN      X      Y      Z        X      Y      Z        X      Y      Z
     1  16     0.00   0.00   0.01    -0.02  -0.03   0.00    -0.16  -0.14   0.00
     2   8     0.06   0.02  -0.01    -0.03   0.04   0.05     0.26   0.22   0.35
     3   8     0.00   0.00  -0.01     0.02  -0.06  -0.00     0.08  -0.27  -0.00
     4   8    -0.00   0.00  -0.03    -0.01   0.03   0.00    -0.26   0.12  -0.00
     5   8    -0.06  -0.02  -0.01    -0.03   0.04  -0.05     0.26   0.22  -0.35
     6   6     0.00   0.00  -0.01     0.03  -0.16  -0.00    -0.01   0.02   0.00
     7   8    -0.03   0.02  -0.02    -0.04   0.07  -0.16     0.02  -0.05   0.07
     8   8     0.03  -0.02  -0.02    -0.04   0.07   0.16     0.02  -0.05  -0.07
     9   1     0.00   0.00   0.02     0.07  -0.16   0.00    -0.03   0.02  -0.00
    10   1     0.62   0.01   0.33     0.63   0.07   0.18    -0.22   0.24  -0.19
    11   1    -0.62  -0.01   0.33     0.63   0.07  -0.18    -0.22   0.24   0.19
                     16                     17                     18
                     A"                     A"                     A'
 Frequencies --    924.6608              1062.3084              1072.3519
 Red. masses --     12.6752                 2.2745                 1.7319
 Frc consts  --      6.3851                 1.5123                 1.1734
 IR Inten    --    125.2453                59.7380                 0.1756
  Atom  AN      X      Y      Z        X      Y      Z        X      Y      Z
     1  16     0.00   0.00   0.39    -0.00  -0.00   0.02     0.00   0.00   0.00
     2   8    -0.16  -0.28  -0.32    -0.05   0.01  -0.08     0.00  -0.00   0.01
     3   8    -0.00   0.00  -0.02     0.00  -0.00  -0.01    -0.00   0.01  -0.00
     4   8     0.00  -0.00  -0.05     0.00  -0.00   0.00    -0.00  -0.00   0.00
     5   8     0.16   0.28  -0.32     0.05  -0.01  -0.08     0.00  -0.00  -0.01
     6   6     0.00   0.00  -0.08     0.00  -0.00  -0.04    -0.24  -0.00  -0.00
     7   8    -0.01  -0.07   0.04     0.01   0.01  -0.01     0.06   0.00  -0.01
     8   8     0.01   0.07   0.04    -0.01  -0.01  -0.01     0.06   0.00   0.01
     9   1    -0.00   0.00  -0.11    -0.00   0.00   0.03     0.96  -0.02   0.00
    10   1     0.29   0.09  -0.33    -0.31  -0.08   0.62     0.00  -0.00   0.07
    11   1    -0.29  -0.09  -0.33     0.31   0.08   0.62     0.00  -0.00  -0.07
                     19                     20                     21
                     A'                     A'                     A'
 Frequencies --   1113.1062              1186.2598              1352.9905
 Red. masses --      2.4791                14.8186                17.1145
 Frc consts  --      1.8097                12.2862                18.4588
 IR Inten    --     55.7782               360.6086               330.0462
  Atom  AN      X      Y      Z        X      Y      Z        X      Y      Z
     1  16    -0.01  -0.01  -0.00    -0.33  -0.22  -0.00    -0.28   0.41  -0.00
     2   8     0.04  -0.03   0.07     0.05   0.11   0.04     0.03  -0.03   0.02
     3   8    -0.01   0.11   0.00    -0.05   0.42   0.00     0.12  -0.56   0.00
     4   8     0.01  -0.02  -0.00     0.58  -0.15  -0.00     0.43  -0.17  -0.00
     5   8     0.04  -0.03  -0.07     0.05   0.11  -0.04     0.03  -0.03  -0.02
     6   6     0.03  -0.03  -0.00    -0.01  -0.04   0.00    -0.00   0.04  -0.00
     7   8     0.00   0.01  -0.05     0.00  -0.01   0.05     0.01  -0.02  -0.04
     8   8     0.00   0.01   0.05     0.00  -0.01  -0.05     0.01  -0.02   0.04
     9   1    -0.17  -0.03  -0.00     0.04  -0.02   0.00    -0.03   0.04  -0.00
    10   1    -0.29  -0.06   0.62     0.15  -0.03  -0.33    -0.17  -0.08   0.26
    11   1    -0.29  -0.06  -0.62     0.15  -0.03   0.33    -0.17  -0.08  -0.26
                     22                     23                     24
                     A'                     A"                     A"
 Frequencies --   1384.9021              1401.1918              1504.7546
 Red. masses --      9.8155                 1.1069                 4.5560
 Frc consts  --     11.0918                 1.2804                 6.0781
 IR Inten    --    152.2292                12.6056               456.9118
  Atom  AN      X      Y      Z        X      Y      Z        X      Y      Z
     1  16    -0.00  -0.03  -0.00    -0.00   0.00  -0.00    -0.00   0.00   0.06
     2   8     0.00   0.01   0.00     0.00  -0.01   0.00    -0.02   0.10  -0.04
     3   8    -0.01   0.04   0.00     0.00  -0.00   0.00    -0.00  -0.00  -0.03
     4   8    -0.00   0.00  -0.00     0.00  -0.00   0.00     0.00  -0.00  -0.02
     5   8     0.00   0.01  -0.00    -0.00   0.01   0.00     0.02  -0.10  -0.04
     6   6     0.01   0.59  -0.00     0.00   0.00  -0.01     0.00   0.00   0.38
     7   8    -0.00  -0.25  -0.32    -0.00  -0.05  -0.03     0.00  -0.04  -0.14
     8   8    -0.00  -0.25   0.32     0.00   0.05  -0.03    -0.00   0.04  -0.14
     9   1     0.01   0.55  -0.00    -0.00   0.00   1.00    -0.00   0.00  -0.03
    10   1     0.02   0.06  -0.09     0.01  -0.03  -0.01    -0.06   0.62   0.03
    11   1     0.02   0.06   0.09    -0.01   0.03  -0.01     0.06  -0.62   0.03
                     25                     26                     27
                     A"                     A'                     A'
 Frequencies --   1834.8242              1857.2612              2936.3204
 Red. masses --      3.5005                 2.3157                 1.0804
 Frc consts  --      6.9433                 4.7063                 5.4886
 IR Inten    --    184.4209              2653.6970               196.7768
  Atom  AN      X      Y      Z        X      Y      Z        X      Y      Z
     1  16    -0.00  -0.00  -0.02    -0.01  -0.00   0.00     0.00   0.00   0.00
     2   8     0.01  -0.09   0.01     0.01  -0.10   0.00    -0.00  -0.00  -0.00
     3   8     0.00   0.00   0.01     0.00   0.02  -0.00    -0.00  -0.00  -0.00
     4   8     0.00  -0.00   0.00     0.02  -0.01  -0.00    -0.00  -0.00   0.00
     5   8    -0.01   0.09   0.01     0.01  -0.10  -0.00    -0.00  -0.00   0.00
     6   6    -0.00   0.00   0.30     0.00   0.00  -0.00    -0.00  -0.08   0.00
     7   8    -0.00  -0.05  -0.11     0.00   0.01   0.01    -0.00  -0.00  -0.00
     8   8     0.00   0.05  -0.11     0.00   0.01  -0.01    -0.00  -0.00   0.00
     9   1     0.00  -0.00  -0.25    -0.00  -0.04   0.00     0.01   1.00  -0.00
    10   1     0.03  -0.63   0.01    -0.03   0.70  -0.00     0.00   0.01   0.00
    11   1    -0.03   0.63   0.01    -0.03   0.70   0.00     0.00   0.01  -0.00

 -------------------
 ##########################################################################################
 ##########################################################################################


   Tabulated Experimental Spectrum of [HSO4- + H+ + HCOO-]-


 ##########################################################################################
 ########################################################################################## 

Photon Energy cm-1	Relative Intensity
432.0	0.00
433.0	0.00
434.0	0.00
435.0	0.00
436.0	0.00
437.0	0.00
438.0	0.00
439.0	0.00
440.0	0.00
441.0	0.00
442.0	0.00
443.0	0.00
444.0	0.00
445.0	0.00
446.0	0.00
447.0	0.00
448.0	0.00
449.0	0.00
450.0	0.00
451.0	0.00
452.0	0.00
453.0	0.00
454.0	0.00
455.0	0.00
456.0	0.00
457.0	0.00
458.0	0.00
459.0	0.00
460.0	0.00
461.0	0.00
462.0	0.00
463.0	0.00
464.0	0.00
465.0	0.00
466.0	0.00
467.0	0.00
468.0	0.00
469.0	0.00
470.0	0.00
471.0	0.00
472.0	0.00
473.0	0.00
474.0	0.00
475.0	0.00
476.0	0.00
477.0	0.00
478.0	0.00
479.0	0.00
480.0	0.00
481.0	0.01
482.0	0.04
483.0	0.10
484.0	0.11
485.0	0.54
486.0	0.42
487.0	0.37
488.0	0.19
489.0	0.20
490.0	0.00
491.0	0.00
492.0	0.00
493.0	0.00
494.0	0.00
495.0	0.00
496.0	0.00
497.0	0.00
498.0	0.00
499.0	0.00
500.0	0.00
501.0	0.00
502.0	0.04
503.0	0.09
504.0	0.05
505.0	0.08
506.0	0.05
507.0	0.01
508.0	0.00
509.0	0.00
510.0	0.00
511.0	0.00
512.0	0.00
513.0	0.00
514.0	0.00
515.0	0.00
516.0	0.00
517.0	0.00
518.0	0.00
519.0	0.00
520.0	0.00
521.0	0.00
522.0	0.00
523.0	0.00
524.0	0.00
525.0	0.00
526.0	0.00
527.0	0.00
528.0	0.00
529.0	0.00
530.0	0.00
531.0	0.00
532.0	0.00
533.0	0.00
534.0	0.00
535.0	0.00
536.0	0.00
537.0	0.00
538.0	0.00
539.0	0.00
540.0	0.00
541.0	0.00
542.0	0.00
543.0	0.00
544.0	0.00
545.0	0.00
546.0	0.00
547.0	0.00
548.0	0.00
549.0	0.00
550.0	0.00
551.0	0.00
552.0	0.00
553.0	0.00
554.0	0.00
555.0	0.00
556.0	0.00
557.0	0.00
558.0	0.00
559.0	0.00
560.0	0.00
561.0	0.00
562.0	0.00
563.0	0.00
564.0	0.00
565.0	0.00
566.0	0.00
567.0	0.00
568.0	0.00
569.0	0.00
570.0	0.00
571.0	0.00
572.0	0.00
573.0	0.00
574.0	0.00
574.5	0.01
575.0	0.46
575.5	2.98
576.0	11.62
576.5	14.51
577.0	6.92
577.5	0.79
578.0	0.25
578.5	0.07
579.0	0.05
579.5	0.00
580.0	0.00
580.5	0.10
581.0	0.22
581.5	0.15
582.0	0.09
583.0	0.06
584.0	0.01
585.0	0.00
586.0	0.00
587.0	0.00
588.0	0.00
589.0	0.00
590.0	0.00
591.0	0.00
592.0	0.00
593.0	0.00
594.0	0.00
595.0	0.00
596.0	0.00
597.0	0.00
598.0	0.00
599.0	0.00
600.0	0.00
601.0	0.00
602.0	0.00
603.0	0.00
604.0	0.00
605.0	0.00
606.0	0.00
607.0	0.00
608.0	0.00
609.0	0.00
610.0	0.00
611.0	0.00
612.0	0.00
613.0	0.00
614.0	0.00
615.0	0.00
616.0	0.00
617.0	0.00
618.0	0.00
619.0	0.00
620.0	0.00
621.0	0.00
622.0	0.00
623.0	0.00
624.0	0.00
625.0	0.00
626.0	0.00
627.0	0.00
628.0	0.00
629.0	0.00
630.0	0.00
631.0	0.00
632.0	0.00
633.0	0.00
634.0	0.00
635.0	0.00
636.0	0.00
637.0	0.00
638.0	0.00
639.0	0.00
640.0	0.00
641.0	0.00
642.0	0.00
643.0	0.00
644.0	0.00
645.0	0.00
646.0	0.00
647.0	0.00
648.0	0.00
649.0	0.00
650.0	0.00
651.0	0.00
652.0	0.00
653.0	0.00
654.0	0.00
655.0	0.00
656.0	0.00
657.0	0.00
658.0	0.00
659.0	0.00
660.0	0.00
661.0	0.00
662.0	0.00
663.0	0.00
664.0	0.00
665.0	0.00
666.0	0.00
667.0	0.00
668.0	0.00
669.0	0.00
670.0	0.00
671.0	0.00
672.0	0.00
673.0	0.00
674.0	0.00
675.0	0.00
676.0	0.00
677.0	0.00
678.0	0.00
679.0	0.00
680.0	0.00
681.0	0.00
682.0	0.00
683.0	0.00
684.0	0.00
685.0	0.00
686.0	0.00
687.0	0.00
688.0	0.00
689.0	0.00
690.0	0.00
691.0	0.00
692.0	0.00
693.0	0.00
694.0	0.00
695.0	0.00
696.0	0.00
697.0	0.00
698.0	0.00
699.0	0.00
700.0	0.00
701.0	0.00
702.0	0.00
703.0	0.00
704.0	0.00
705.0	0.00
706.0	0.00
707.0	0.00
708.0	0.00
709.0	0.00
710.0	0.00
711.0	0.00
712.0	0.00
713.0	0.00
714.0	0.00
715.0	0.00
716.0	0.00
717.0	0.00
718.0	0.00
719.0	0.00
720.0	0.00
721.0	0.00
722.0	0.00
723.0	0.00
724.0	0.06
725.0	0.07
726.0	0.00
727.0	0.02
728.0	0.08
729.0	0.00
730.0	0.00
731.0	0.00
732.0	0.00
733.0	0.00
734.0	0.00
735.0	0.00
736.0	0.00
737.0	0.00
738.0	0.00
739.0	0.00
740.0	0.00
741.0	0.00
742.0	0.00
743.0	0.00
744.0	0.00
745.0	0.13
746.0	0.06
747.0	0.36
748.0	0.25
749.0	0.65
750.0	0.46
751.0	0.64
752.0	0.41
753.0	0.12
754.0	0.09
755.0	0.00
756.0	0.00
757.0	0.00
758.0	0.00
759.0	0.00
760.0	0.00
761.0	0.00
762.0	0.00
763.0	0.00
764.0	0.00
765.0	0.00
765.5	0.00
766.0	0.00
766.5	0.00
767.0	0.00
767.5	2.22
768.0	13.92
768.5	46.58
769.0	91.18
769.5	100.00
770.0	70.01
770.5	45.09
771.0	20.45
771.5	6.62
772.0	0.88
772.5	0.74
773.0	0.66
773.5	2.08
774.0	1.49
774.5	0.57
775.0	0.24
775.5	0.82
776.0	0.38
776.5	0.54
777.0	0.33
777.5	0.00
778.0	0.00
779.0	0.00
780.0	0.00
781.0	0.00
782.0	0.00
783.0	0.00
784.0	0.00
785.0	0.00
786.0	0.00
787.0	0.00
788.0	0.00
789.0	0.00
790.0	0.00
791.0	0.00
792.0	0.00
793.0	0.26
794.0	0.35
795.0	0.88
796.0	1.63
797.0	0.84
798.0	0.30
799.0	0.00
800.0	0.00
801.0	0.05
802.0	0.10
803.0	0.00
804.0	0.00
805.0	0.00
806.0	0.00
807.0	0.00
808.0	0.00
809.0	0.00
810.0	0.04
811.0	0.02
812.0	0.00
813.0	0.00
814.0	0.00
815.0	0.00
816.0	0.00
817.0	0.00
818.0	0.00
819.0	0.00
820.0	0.00
821.0	0.00
822.0	0.00
823.0	0.00
824.0	0.00
825.0	0.00
826.0	0.00
827.0	0.00
828.0	0.00
829.0	0.00
830.0	0.00
831.0	0.00
832.0	0.00
833.0	0.00
834.0	0.00
835.0	0.00
836.0	0.00
837.0	0.00
838.0	0.00
839.0	0.00
840.0	0.00
841.0	0.00
842.0	0.00
843.0	0.00
844.0	0.00
845.0	0.00
846.0	0.00
847.0	0.00
848.0	0.00
849.0	0.00
850.0	0.00
851.0	0.00
852.0	0.00
853.0	0.00
854.0	0.00
855.0	0.00
856.0	0.00
857.0	0.00
858.0	0.00
859.0	0.00
860.0	0.00
861.0	0.00
862.0	0.00
863.0	0.00
864.0	0.00
865.0	0.00
866.0	0.00
867.0	0.00
868.0	0.00
869.0	0.00
870.0	0.00
871.0	0.00
872.0	0.00
873.0	0.00
874.0	0.00
875.0	0.27
876.0	0.09
877.0	0.09
878.0	0.20
879.0	0.27
880.0	0.38
881.0	0.38
882.0	0.88
883.0	1.54
884.0	2.69
885.0	2.99
886.0	4.47
887.0	4.63
888.0	4.68
889.0	4.70
890.0	3.75
891.0	2.66
892.0	1.78
893.0	0.88
894.0	0.42
895.0	0.38
896.0	0.01
897.0	0.00
898.0	0.00
899.0	0.00
900.0	0.00
901.0	0.00
902.0	0.00
903.0	0.00
904.0	0.00
905.0	0.00
906.0	0.00
907.0	0.00
908.0	0.00
909.0	0.00
910.0	0.00
911.0	0.00
912.0	0.00
913.0	0.00
914.0	0.00
915.0	0.00
916.0	0.00
917.0	0.00
918.0	0.00
919.0	0.00
920.0	0.00
921.0	0.00
922.0	0.00
923.0	0.00
924.0	0.00
925.0	0.00
926.0	0.00
927.0	0.00
928.0	0.00
929.0	0.00
930.0	0.00
931.0	0.00
932.0	0.00
933.0	0.00
934.0	0.00
935.0	0.13
936.0	0.32
937.0	0.05
938.0	0.00
939.0	0.00
940.0	0.00
941.0	0.00
942.0	0.00
943.0	0.00
944.0	0.00
945.0	0.00
946.0	0.00
947.0	0.00
948.0	0.00
949.0	0.00
950.0	0.00
951.0	0.00
952.0	0.00
953.0	0.00
954.0	0.00
955.0	0.00
956.0	0.00
957.0	0.00
958.0	0.00
959.0	0.00
960.0	0.00
961.0	0.00
962.0	0.00
963.0	0.00
964.0	0.00
965.0	0.00
966.0	0.00
967.0	0.00
968.0	0.00
969.0	0.00
970.0	0.00
971.0	0.00
972.0	0.00
973.0	0.00
974.0	0.00
975.0	0.00
976.0	0.00
977.0	0.00
978.0	0.00
979.0	0.00
980.0	0.00
981.0	0.00
982.0	0.00
983.0	0.00
984.0	0.00
985.0	0.00
986.0	0.00
987.0	0.00
988.0	0.00
989.0	0.00
990.0	0.00
991.0	0.00
992.0	0.00
993.0	0.00
994.0	0.00
995.0	0.00
996.0	0.00
997.0	0.00
998.0	0.00
999.0	0.00
1000.0	0.00
1002.0	0.01
1004.0	0.00
1006.0	0.00
1008.0	0.00
1010.0	0.00
1012.0	0.00
1014.0	0.00
1016.0	0.00
1018.0	0.00
1020.0	0.00
1022.0	0.00
1024.0	0.00
1026.0	0.00
1028.0	0.00
1030.0	0.00
1032.0	0.00
1034.0	0.00
1036.0	0.06
1038.0	0.35
1040.0	0.01
1042.0	0.01
1044.0	0.24
1046.0	9.41
1048.0	44.75
1050.0	6.21
1052.0	0.07
1054.0	0.00
1056.0	0.00
1058.0	0.00
1060.0	0.00
1062.0	0.00
1064.0	0.00
1066.0	0.00
1068.0	0.00
1070.0	0.00
1072.0	0.00
1074.0	0.00
1076.0	0.00
1078.0	0.00
1080.0	0.00
1082.0	0.00
1084.0	0.00
1086.0	0.09
1088.0	0.11
1090.0	0.00
1092.0	0.08
1094.0	0.48
1096.0	0.14
1098.0	0.00
1100.0	0.00
1102.0	0.00
1104.0	0.00
1106.0	0.00
1108.0	0.00
1110.0	0.10
1112.0	0.73
1114.0	0.17
1116.0	0.25
1118.0	0.03
1120.0	0.00
1122.0	0.17
1124.0	0.03
1126.0	0.00
1128.0	0.00
1130.0	0.23
1132.0	2.68
1134.0	4.23
1136.0	0.73
1138.0	0.00
1140.0	0.00
1142.0	0.12
1144.0	0.07
1146.0	0.00
1148.0	0.00
1150.0	0.00
1152.0	0.00
1154.0	0.00
1156.0	0.00
1158.0	0.00
1160.0	0.00
1162.0	0.00
1164.0	0.00
1166.0	0.00
1168.0	0.00
1170.0	0.00
1172.0	0.00
1174.0	0.00
1176.0	0.00
1178.0	0.00
1180.0	0.00
1182.0	0.00
1184.0	0.00
1186.0	0.00
1188.0	0.00
1190.0	0.00
1192.0	0.00
1194.0	0.00
1196.0	0.00
1198.0	0.00
1200.0	0.00
1202.0	0.00
1204.0	0.00
1206.0	0.00
1208.0	0.00
1210.0	0.00
1212.0	0.00
1214.0	0.33
1216.0	0.16
1218.0	0.02
1220.0	0.00
1222.0	0.00
1224.0	0.00
1226.0	0.00
1228.0	0.00
1230.0	0.00
1232.0	0.00
1234.0	0.00
1236.0	0.00
1238.0	0.00
1240.0	0.00
1242.0	0.00
1244.0	0.00
1246.0	0.00
1248.0	0.00
1250.0	0.00
1252.0	0.00
1254.0	0.00
1256.0	0.00
1258.0	0.00
1260.0	0.00
1262.0	0.00
1264.0	0.00
1266.0	0.00
1268.0	0.00
1270.0	0.00
1272.0	0.00
1274.0	0.00
1276.0	0.00
1278.0	0.00
1280.0	0.00
1282.0	0.00
1284.0	0.00
1286.0	0.00
1288.0	0.00
1290.0	0.00
1292.0	0.00
1294.0	0.00
1296.0	0.00
1298.0	0.00
1300.0	0.00
1302.0	0.00
1304.0	0.00
1306.0	0.00
1308.0	0.24
1310.0	1.58
1312.0	6.14
1314.0	6.24
1316.0	3.28
1318.0	0.88
1320.0	0.50
1322.0	0.44
1324.0	0.02
1326.0	0.00
1328.0	0.87
1330.0	1.83
1332.0	0.86
1334.0	0.37
1336.0	0.01
1338.0	0.16
1340.0	0.10
1342.0	0.01
1344.0	0.00
1346.0	0.00
1348.0	0.00
1350.0	0.00
1352.0	0.00
1354.0	0.00
1356.0	0.00
1358.0	0.00
1360.0	0.00
1362.0	0.00
1364.0	0.00
1366.0	0.00
1368.0	0.00
1370.0	0.00
1372.0	0.00
1374.0	0.00
1376.0	0.00
1378.0	0.00
1380.0	0.00
1382.0	0.00
1384.0	0.00
1386.0	0.00
1388.0	0.00
1390.0	0.00
1392.0	0.00
1394.0	0.00
1396.0	0.00
1398.0	0.00
1400.0	0.00
1402.0	0.00
1404.0	0.00
1406.0	0.00
1408.0	0.00
1410.0	0.00
1412.0	0.02
1414.0	0.12
1416.0	0.65
1418.0	1.67
1420.0	9.09
1422.0	20.83
1424.0	13.62
1426.0	3.43
1428.0	0.07
1430.0	0.10
1432.0	0.00
1434.0	0.00
1436.0	0.00
1438.0	0.00
1440.0	0.00
1442.0	0.00
1444.0	0.00
1446.0	0.00
1448.0	0.00
1450.0	0.00
1452.0	0.00
1454.0	0.00
1456.0	0.00
1458.0	0.00
1460.0	0.00
1462.0	0.00
1464.0	0.00
1466.0	0.00
1468.0	0.00
1470.0	0.00
1472.0	0.00
1474.0	0.00
1476.0	0.00
1478.0	0.00
1480.0	0.00
1482.0	0.00
1484.0	0.00
1486.0	0.00
1488.0	0.00
1490.0	0.00
1492.0	0.00
1494.0	0.00
1496.0	0.00
1498.0	0.00
1500.0	0.00
1502.0	0.00
1504.0	0.00
1506.0	0.00
1508.0	0.00
1510.0	0.00
1512.0	0.00
1514.0	0.00
1516.0	0.00
1518.0	0.00
1520.0	0.00
1522.0	0.00
1524.0	0.00
1526.0	0.00
1528.0	0.00
1530.0	0.00
1532.0	0.00
1534.0	0.00
1536.0	0.00
1538.0	0.00
1540.0	0.00
1542.0	0.00
1544.0	0.00
1546.0	0.00
1548.0	0.00
1550.0	0.01
1552.0	0.00
1554.0	0.00
1556.0	0.00
1558.0	0.00
1560.0	0.00
1562.0	0.00
1564.0	0.00
1566.0	0.00
1568.0	0.00
1570.0	0.00
1572.0	0.00
1574.0	0.00
1576.0	0.00
1578.0	0.00
1580.0	0.00
1582.0	0.00
1584.0	0.00
1586.0	0.00
1588.0	0.00
1590.0	0.00
1592.0	0.00
1594.0	0.00
1596.0	0.00
1598.0	0.00
1600.0	0.00
1602.0	0.00
1604.0	0.00
1606.0	0.00
1608.0	0.00
1610.0	0.00
1612.0	0.00
1614.0	0.00
1616.0	0.00
1618.0	0.00
1620.0	0.00
1622.0	0.00
1624.0	0.00
1626.0	0.00
1628.0	0.00
1630.0	0.00
1632.0	0.00
1634.0	0.00
1636.0	0.00
1638.0	0.00
1640.0	0.00
1642.0	0.00
1644.0	0.00
1646.0	0.00
1648.0	0.00
1650.0	0.00
1652.0	0.00
1654.0	0.00
1656.0	0.00
1658.0	0.00
1660.0	0.00
1662.0	0.00
1664.0	0.00
1666.0	0.00
1668.0	0.00
1670.0	0.00
1672.0	0.00
1674.0	0.00
1676.0	0.00
1678.0	0.00
1680.0	0.00
1682.0	0.00
1684.0	0.00
1686.0	0.00
1688.0	0.00
1690.0	0.01
1692.0	0.00
1694.0	0.00
1696.0	0.00
1698.0	0.00
1700.0	0.00
1702.0	0.00
1704.0	0.00
1706.0	0.00
1708.0	0.00
1710.0	0.00
1712.0	0.00
1714.0	0.00
1716.0	0.00
1718.0	0.00
1720.0	0.00
1722.0	0.01
1724.0	0.12
1726.0	0.46
1728.0	0.15
1730.0	0.09
1732.0	0.00
1734.0	0.07
1736.0	0.17
1738.0	0.21
1740.0	2.27
1742.0	16.64
1744.0	30.20
1746.0	22.85
1748.0	5.66
1750.0	0.80
1752.0	0.00
1754.0	0.00
1756.0	0.00
1758.0	0.00
1760.0	0.00
1762.0	0.00
1764.0	0.00
1766.0	0.00
1768.0	0.00
1770.0	0.00
1772.0	0.00
1774.0	0.00
1776.0	0.00
1778.0	0.00
1780.0	0.00
1782.0	0.00
1784.0	0.00
1786.0	0.00
1788.0	0.00
1790.0	0.00
1792.0	0.00
1794.0	0.00
1796.0	0.00
1798.0	0.11
1800.0	0.11
1802.0	0.00
1804.0	0.00
1806.0	0.00
1808.0	0.00
1810.0	0.00
1812.0	0.00
1814.0	0.00
1816.0	0.00
1818.0	0.00
1820.0	0.00
1822.0	0.00
1824.0	0.00
1826.0	0.00
1828.0	0.00
1830.0	0.00
1832.0	0.00
1834.0	0.00
1836.0	0.00
1838.0	0.00
1840.0	0.00
1842.0	0.00
1844.0	0.00
1846.0	0.00
1848.0	0.00
1850.0	0.00
1852.0	0.00
1854.0	0.00
1856.0	0.00
1858.0	0.00
1860.0	0.00
1862.0	0.00
1864.0	0.00
1866.0	0.00
1868.0	0.00
1870.0	0.00
1872.0	0.00
1874.0	0.00
1876.0	0.00
1878.0	0.00
1880.0	0.00
1882.0	0.00
1884.0	0.00
1886.0	0.00
1888.0	0.00
1890.0	0.00
1892.0	0.00
1894.0	0.00
1896.0	0.00
1898.0	0.00
1900.0	0.00
1902.0	0.00
1904.0	0.00
1906.0	0.00
1908.0	0.00
1910.0	0.00
1912.0	0.00
1914.0	0.00
1916.0	0.00
1918.0	0.00
1920.0	0.00
1922.0	0.00
1924.0	0.00
1926.0	0.00
1928.0	0.00
1930.0	0.00
1932.0	0.00
1934.0	0.00
1936.0	0.00
1938.0	0.00
1940.0	0.00
1942.0	0.00
1944.0	0.00
1946.0	0.00
1948.0	0.00
1950.0	0.00
1952.0	0.00
1954.0	0.00
1956.0	0.00
1958.0	0.00
1960.0	0.00
1962.0	0.00
1964.0	0.00
1966.0	0.00
1968.0	0.00
1970.0	0.00
1972.0	0.00
1974.0	0.00
1976.0	0.00
1978.0	0.00
1980.0	0.00
1982.0	0.00
1984.0	0.00
1986.0	0.00
1988.0	0.00
1990.0	0.00
1992.0	0.00
1994.0	0.00
1996.0	0.00
1998.0	0.00
2000.0	0.00
2002.0	0.00
2004.0	0.00
2006.0	0.00
2008.0	0.00
2010.0	0.00
2012.0	0.00
2014.0	0.00
2016.0	0.00
2018.0	0.00
2020.0	0.00
2022.0	0.00
2024.0	0.00
2026.0	0.00
2028.0	0.00
2030.0	0.00
2032.0	0.00
2034.0	0.00
2036.0	0.00
2038.0	0.00
2040.0	0.00
2042.0	0.00
2044.0	0.00
2046.0	0.00
2048.0	0.00
2050.0	0.00
2052.0	0.00
2054.0	0.00
2056.0	0.00
2058.0	0.00
2060.0	0.00
2062.0	0.00
2064.0	0.00
2066.0	0.00
2068.0	0.00
2070.0	0.00
2072.0	0.00
2074.0	0.00
2076.0	0.00
2078.0	0.00
2080.0	0.00
2082.0	0.00
2084.0	0.00
2086.0	0.00
2088.0	0.00
2090.0	0.00
2092.0	0.00
2094.0	0.00
2096.0	0.00
2098.0	0.00
2100.0	0.00
2102.0	0.00
2104.0	0.00
2106.0	0.00
2108.0	0.00
2110.0	0.00
2112.0	0.00
2114.0	0.00
2116.0	0.00
2118.0	0.00
2120.0	0.00
2122.0	0.00
2124.0	0.00
2126.0	0.00
2128.0	0.00
2130.0	0.00
2132.0	0.00
2134.0	0.00
2136.0	0.00
2138.0	0.00
2140.0	0.00
2142.0	0.00
2144.0	0.00
2146.0	0.00
2148.0	0.00
2150.0	0.00
2152.0	0.00
2154.0	0.00
2156.0	0.00
2158.0	0.00
2160.0	0.00
2162.0	0.00
2164.0	0.00
2166.0	0.00
2168.0	0.00
2170.0	0.00
2172.0	0.00
2174.0	0.00
2176.0	0.00
2178.0	0.00
2180.0	0.00
2182.0	0.00
2184.0	0.00
2186.0	0.00
2188.0	0.00
2190.0	0.00
2192.0	0.00
2194.0	0.00
2196.0	0.00
2198.0	0.00
2200.0	0.00

 ##########################################################################################
 ##########################################################################################


   Tabulated Experimental Spectrum of [HSO4- + H+ + HC18O18O-]-


 ##########################################################################################
 ########################################################################################## 

Photon Energy cm-1	Relative Intensity
501.0	0.00
502.0	0.00
503.0	0.00
504.0	0.00
505.0	0.00
506.0	0.00
507.0	0.00
508.0	0.00
509.0	0.00
510.0	0.00
511.0	0.00
512.0	0.00
513.0	0.00
514.0	0.00
515.0	0.00
516.0	0.00
517.0	0.00
518.0	0.00
519.0	0.00
520.0	0.00
521.0	0.00
522.0	0.00
523.0	0.00
524.0	0.00
525.0	0.00
526.0	0.00
527.0	0.00
528.0	0.00
529.0	0.00
530.0	0.00
531.0	0.00
532.0	0.00
533.0	0.00
534.0	0.00
535.0	0.00
536.0	0.00
537.0	0.00
538.0	0.00
539.0	0.00
540.0	0.00
541.0	0.00
542.0	0.00
543.0	0.00
544.0	0.00
545.0	0.00
545.9	0.00
546.9	0.00
547.9	0.00
548.9	0.00
549.9	0.00
550.9	0.00
550.0	0.00
551.0	0.00
552.0	0.00
553.0	0.00
554.0	0.00
555.0	0.00
556.0	0.00
557.0	0.00
558.0	0.00
559.0	0.00
560.0	0.00
561.0	0.00
562.0	0.00
562.9	0.00
563.9	0.00
564.9	0.00
565.9	0.00
566.9	0.00
567.9	0.00
568.9	0.00
569.9	0.00
570.9	0.00
571.9	0.00
572.9	2.24
573.9	4.75
574.9	16.62
575.9	27.55
576.9	13.84
577.9	0.96
578.9	0.94
579.9	0.00
580.9	0.52
581.9	0.26
582.9	0.27
583.9	0.00
584.9	0.00
585.9	0.00
586.9	0.00
587.8	0.00
588.8	0.00
589.8	0.00
590.8	0.00
591.8	0.00
592.8	0.00
593.8	0.00
594.8	0.00
595.8	0.00
596.8	0.00
597.8	0.00
598.8	0.00
599.8	0.00
600.8	0.00
601.8	0.00
602.8	0.00
603.8	0.00
604.8	0.00
605.8	0.00
606.8	0.00
607.8	0.00
608.8	0.00
609.8	0.00
610.8	0.00
611.8	0.00
612.7	0.00
613.7	0.00
614.7	0.00
615.7	0.00
616.7	0.00
617.7	0.00
618.7	0.00
619.7	0.00
620.7	0.00
621.7	0.00
622.7	0.00
623.7	0.00
624.7	0.00
625.7	0.00
626.7	0.00
627.7	0.00
628.7	0.00
629.7	0.00
630.7	0.00
631.7	0.00
632.7	0.00
633.7	0.00
634.7	0.00
635.7	0.00
636.7	0.00
637.6	0.00
638.6	0.00
639.6	0.00
640.6	0.00
641.6	0.00
642.6	0.00
643.6	0.00
644.6	0.00
645.6	0.00
646.6	0.00
647.6	0.00
648.6	0.00
649.6	0.00
650.6	0.00
651.6	0.00
652.6	0.00
653.6	0.00
654.6	0.00
655.6	0.00
656.6	0.00
657.6	0.00
658.6	0.00
659.6	0.00
660.6	0.00
661.6	0.00
662.5	0.00
663.5	0.00
664.5	0.00
665.5	0.00
666.5	0.00
667.5	0.00
668.5	0.00
669.5	0.00
670.5	0.00
671.5	0.00
672.5	0.00
673.5	0.00
674.5	0.00
675.5	0.00
676.5	0.00
677.5	0.00
678.5	0.00
679.5	0.01
680.5	0.10
681.5	0.18
682.5	0.07
683.5	0.00
684.5	0.00
685.5	0.00
686.5	0.00
687.5	0.00
688.4	0.00
689.4	0.00
690.4	0.00
691.4	0.00
692.4	0.00
693.4	0.00
694.4	0.00
695.4	0.00
696.4	0.00
697.4	0.00
698.4	0.00
699.4	0.07
700.4	0.46
701.4	0.79
702.4	0.29
703.4	0.00
704.4	0.00
705.4	0.00
706.4	0.00
707.4	0.00
708.4	0.00
709.4	0.20
710.4	1.97
711.4	2.95
712.4	2.19
713.3	1.42
714.3	1.19
715.3	0.99
716.3	1.00
717.3	1.05
718.3	1.29
719.3	1.70
720.3	1.46
721.3	0.57
722.3	0.88
723.3	1.64
724.3	1.11
725.3	0.20
726.3	1.17
727.3	0.53
728.3	0.12
729.3	0.34
730.3	0.52
731.3	0.84
732.3	1.23
733.3	2.34
734.3	4.09
735.3	4.13
736.3	4.78
737.3	2.76
738.2	1.22
739.2	0.73
740.2	0.99
741.2	1.25
742.2	0.90
743.2	0.61
744.2	0.49
745.2	0.50
746.2	0.89
747.2	1.37
748.2	0.86
749.2	0.51
750.2	0.00
751.8	0.17
752.8	0.28
753.8	0.00
754.8	0.00
755.8	0.00
756.8	0.13
757.8	1.41
758.8	2.63
759.8	4.14
760.8	3.60
761.8	0.00
762.8	0.00
763.8	0.19
764.8	0.87
765.8	2.67
766.8	15.70
767.8	56.96
768.8	91.02
769.8	100.00
770.8	59.37
771.8	17.11
772.8	4.36
773.8	1.84
774.8	0.27
775.8	0.00
776.8	0.00
777.8	0.00
778.8	0.00
779.8	0.00
780.8	0.00
781.7	0.00
782.7	0.00
783.7	0.00
784.7	0.00
785.7	0.00
786.7	0.00
787.7	0.00
788.7	0.00
789.7	0.00
790.7	0.00
791.7	0.00
792.7	0.00
793.7	0.00
794.7	0.00
795.7	0.00
796.7	0.00
797.7	0.00
798.7	0.00
799.7	0.00
800.7	0.00
801.7	0.00
802.7	0.00
803.7	0.00
804.7	0.00
805.7	0.00
806.7	0.00
807.7	0.00
808.7	0.00
809.7	0.00
810.7	0.00
811.7	0.00
812.7	0.00
813.7	0.00
814.7	0.00
815.7	0.00
816.7	0.00
817.7	0.00
818.7	0.00
819.7	0.00
820.7	0.00
821.7	0.00
822.7	0.00
823.7	0.00
824.7	0.00
825.7	0.00
826.7	0.00
827.7	0.00
828.7	0.00
829.7	0.00
830.7	0.00
831.7	0.00
832.7	0.00
833.7	0.00
834.7	0.00
835.7	0.00
836.7	0.00
837.7	0.00
838.7	0.00
839.7	0.00
840.7	0.00
841.7	0.00
842.7	0.00
843.7	0.00
844.7	0.00
845.7	0.00
846.7	0.00
847.7	0.00
848.7	0.00
849.7	0.00
850.7	0.00
851.7	0.00
852.7	0.00
853.7	0.00
854.7	0.00
855.7	0.00
856.7	0.00
857.7	0.00
858.7	0.00
859.7	0.00
860.7	0.00
861.7	0.00
862.7	0.00
863.7	0.00
864.6	0.00
865.6	0.00
866.6	0.00
867.6	0.00
868.6	0.00
869.6	0.00
870.6	0.00
871.6	0.00
872.6	0.61
873.6	0.00
874.6	0.00
875.6	0.00
876.6	0.00
877.6	0.30
878.6	1.82
879.6	0.18
880.6	0.35
881.6	1.22
882.6	0.97
883.6	1.55
884.6	0.68
885.6	0.52
886.6	3.09
887.6	0.61
888.6	0.60
889.6	0.44
890.6	0.00
891.6	0.15
892.6	0.07
893.6	0.00
894.6	0.00
895.6	0.00
896.6	0.00
897.6	0.00
898.6	0.00
899.6	0.00
900.0	0.00
901.0	0.00
902.0	0.00
903.0	0.00
904.0	0.00
905.0	0.00
906.0	0.00
907.0	0.00
908.0	0.00
909.0	0.00
910.0	0.00
911.0	0.00
912.0	0.00
913.0	0.00
914.0	0.00
915.0	0.00
916.0	0.00
917.0	0.00
918.0	0.00
919.0	0.00
920.0	0.00
921.0	0.00
922.0	0.00
923.0	0.00
924.0	0.00
925.0	0.00
926.0	0.00
927.0	0.00
928.0	0.00
929.0	0.00
930.0	0.00
931.0	0.00
932.0	0.00
933.0	0.55
934.0	1.89
935.0	4.38
936.0	3.36
937.0	1.08
938.0	0.48
939.0	0.01
940.0	0.10
941.0	0.06
942.0	0.00
943.0	0.00
944.0	0.00
945.0	0.00
945.9	0.07
946.9	0.00
947.9	0.00
948.9	0.00
949.9	0.00
950.9	0.00
951.9	0.00
952.9	0.00
953.9	0.00
954.9	0.00
955.9	0.00
956.9	0.00
957.9	0.00
958.9	0.00
959.9	0.00
960.9	0.00
961.9	0.00
962.9	0.00
963.9	0.00
964.9	0.00
965.9	0.00
966.9	0.00
967.9	0.00
968.9	0.00
969.9	0.00
970.9	0.00
971.9	0.00
972.9	0.02
973.9	0.00
974.9	0.00
975.9	0.00
976.9	0.00
977.9	0.00
978.9	0.00
979.9	0.00
980.9	0.00
981.9	0.00
982.9	0.00
983.9	0.00
984.9	0.00
985.9	0.00
986.9	0.00
987.9	0.00
988.9	0.00
989.9	0.00
990.9	0.00
991.9	0.00
992.9	0.00
993.9	0.00
994.9	0.00
995.9	0.00
996.9	0.00
997.9	0.00
998.9	0.00
999.9	0.00
1000.9	0.00
1001.9	0.00
1002.9	0.00
1003.9	0.00
1004.9	0.00
1005.9	0.00
1006.9	0.00
1007.9	0.00
1008.9	0.00
1009.9	0.00
1010.9	0.00
1011.9	0.00
1012.9	0.00
1013.9	0.00
1014.9	0.00
1015.9	0.00
1016.9	0.00
1017.9	0.00
1018.9	0.00
1019.9	0.03
1020.9	0.04
1021.9	0.14
1022.9	0.00
1023.9	0.00
1024.9	0.00
1025.9	0.00
1026.9	0.00
1027.9	0.00
1028.9	0.00
1029.9	0.00
1030.9	0.02
1031.9	0.28
1032.9	0.01
1033.9	0.19
1034.9	0.30
1035.8	0.03
1036.8	0.00
1037.8	0.05
1038.8	0.15
1039.8	0.14
1040.8	0.16
1041.8	0.43
1042.8	1.08
1043.8	2.38
1044.8	7.83
1045.8	22.96
1046.8	45.91
1047.8	51.40
1048.8	42.70
1049.8	23.21
1050.8	6.64
1051.8	1.58
1052.8	0.22
1053.8	0.43
1054.8	0.44
1055.8	0.42
1056.8	0.12
1057.8	0.00
1058.8	0.00
1059.8	0.00
1060.8	0.00
1061.8	0.00
1062.8	0.00
1063.8	0.00
1064.8	0.00
1065.8	0.00
1066.8	0.00
1067.8	0.11
1068.8	0.00
1069.8	0.00
1070.8	0.00
1071.8	0.00
1072.8	0.00
1073.8	0.03
1074.8	0.07
1075.8	0.02
1076.8	0.12
1077.8	0.00
1078.8	0.00
1079.8	0.00
1080.8	0.00
1081.8	0.00
1082.8	0.00
1083.8	0.00
1084.8	0.00
1085.8	0.02
1086.8	0.02
1087.8	0.22
1088.8	0.18
1089.8	0.28
1090.8	0.12
1091.8	0.16
1092.8	0.10
1093.8	0.00
1094.8	0.28
1095.8	0.49
1096.8	0.22
1097.8	0.62
1098.8	0.49
1099.8	0.61
1100.8	0.90
1101.8	0.76
1102.8	1.09
1103.8	0.76
1104.8	0.76
1105.8	0.41
1106.8	0.42
1107.8	0.63
1108.8	0.47
1109.8	0.43
1110.8	0.58
1111.8	0.41
1112.8	0.41
1113.8	0.24
1114.8	0.15
1115.8	0.14
1116.8	0.26
1117.8	0.03
1118.8	0.03
1119.8	0.12
1120.8	0.32
1121.8	0.07
1122.8	0.03
1123.8	0.01
1124.8	0.03
1125.7	0.08
1126.7	0.16
1127.7	0.14
1128.7	0.15
1129.7	1.25
1130.7	6.79
1131.7	16.64
1132.7	23.43
1133.7	16.17
1134.7	5.51
1135.7	1.22
1136.7	0.32
1137.7	0.05
1138.7	0.04
1139.7	0.09
1140.7	0.00
1141.7	0.00
1142.7	0.00
1143.7	0.00
1144.7	0.01
1145.7	0.08
1146.7	0.00
1147.7	0.01
1148.7	0.12
1149.7	0.19
1150.7	0.27
1151.7	1.29
1152.7	2.23
1153.7	1.84
1154.7	0.87
1155.7	0.51
1156.7	0.24
1157.7	0.26
1158.7	0.22
1159.7	0.24
1160.7	0.10
1161.7	0.03
1162.7	0.10
1163.7	0.00
1164.7	0.00
1165.7	0.00
1166.7	0.00
1167.7	0.09
1168.7	0.03
1169.7	0.10
1170.7	0.00
1171.7	0.00
1172.7	0.00
1173.7	0.17
1174.7	0.10
1175.7	0.05
1176.7	0.11
1177.7	0.13
1178.7	0.19
1179.7	0.20
1180.7	0.01
1181.7	0.00
1182.7	0.00
1183.7	0.21
1184.7	0.18
1185.7	0.17
1186.7	0.06
1187.7	0.03
1188.7	0.00
1189.7	0.04
1190.7	0.18
1191.7	0.11
1192.7	0.04
1193.7	0.07
1194.7	0.05
1195.7	0.10
1196.7	0.19
1197.7	0.15
1198.7	0.00
1199.7	0.01
1200.7	0.06
1201.7	0.00
1202.7	0.15
1203.7	0.54
1204.7	0.58
1205.7	0.64
1206.7	0.77
1207.7	1.43
1208.7	0.82
1209.7	0.80
1210.7	0.26
1211.7	0.30
1212.7	0.35
1213.7	0.34
1214.7	0.46
1215.6	0.07
1216.6	0.30
1217.6	0.69
1218.6	1.10
1219.6	1.21
1220.6	1.37
1221.6	1.99
1222.6	1.31
1223.6	1.25
1224.6	0.63
1225.6	0.24
1226.6	0.10
1227.6	0.08
1228.6	0.01
1229.6	0.00
1230.6	0.00
1231.6	0.00
1232.6	0.00
1233.6	0.00
1234.6	0.00
1235.6	0.00
1236.6	0.00
1237.6	0.00
1238.6	0.00
1239.6	0.00
1240.6	0.02
1241.6	0.16
1242.6	0.01
1243.6	0.00
1244.6	0.00
1245.6	0.00
1246.6	0.02
1247.6	0.08
1248.6	0.00
1249.6	0.00
1250.6	0.00
1251.6	0.00
1252.6	0.00
1253.6	0.00
1254.6	0.00
1255.6	0.00
1256.6	0.00
1257.6	0.00
1258.6	0.00
1259.6	0.00
1260.6	0.00
1261.6	0.00
1262.6	0.00
1263.6	0.00
1264.6	0.00
1265.6	0.00
1266.6	0.00
1267.6	0.00
1268.6	0.00
1269.6	0.00
1270.6	0.00
1271.6	0.00
1272.6	0.00
1273.6	0.00
1274.6	0.00
1275.6	0.00
1276.6	0.00
1277.6	0.00
1278.6	0.00
1279.6	0.35
1280.6	0.00
1281.6	0.00
1282.6	0.05
1283.6	0.09
1284.6	0.00
1285.6	0.00
1286.6	0.03
1287.6	0.04
1288.6	0.00
1289.6	0.00
1290.6	0.31
1291.6	0.20
1292.6	0.23
1293.6	0.24
1294.6	0.25
1295.6	0.55
1296.6	0.76
1297.6	1.09
1298.6	0.93
1299.6	0.78
1300.6	0.53
1301.6	0.06
1302.6	0.36
1303.6	0.33
1304.6	0.93
1305.5	0.80
1306.5	1.33
1307.5	1.43
1308.5	2.24
1309.5	4.33
1310.5	6.78
1311.5	9.64
1312.5	11.35
1313.5	12.44
1314.5	12.49
1315.5	10.67
1316.5	8.66
1317.5	8.47
1318.5	5.36
1319.5	4.52
1320.5	3.13
1321.5	2.31
1322.5	3.19
1323.5	2.75
1324.5	2.86
1325.5	1.77
1326.5	0.56
1327.5	0.32
1328.5	0.29
1329.5	0.15
1330.5	0.22
1331.5	0.23
1332.5	0.16
1333.5	0.15
1334.5	0.20
1335.5	0.02
1336.5	0.07
1337.5	0.03
1338.5	0.00
1339.5	0.00
1340.5	0.00
1341.5	0.43
1342.5	0.00
1343.5	0.00
1344.5	0.18
1345.5	0.29
1346.5	0.00
1347.5	0.00
1348.5	0.14
1349.5	0.09
1350.5	0.00
1351.5	0.04
1352.5	0.16
1353.5	0.08
1354.5	0.00
1355.5	0.00
1356.5	0.00
1357.5	0.00
1358.5	0.00
1359.5	0.00
1360.5	0.00
1361.5	0.00
1362.5	0.00
1363.5	0.00
1364.5	0.00
1365.5	0.06
1366.5	0.24
1367.5	0.04
1368.5	0.00
1369.5	0.00
1370.5	0.00
1371.5	0.00
1372.5	0.00
1373.5	0.00
1374.5	0.00
1375.5	0.00
1376.5	0.00
1377.5	0.34
1378.5	0.00
1379.5	0.07
1380.5	0.06
1381.5	0.00
1382.5	0.00
1383.5	0.00
1384.5	0.00
1385.5	0.00
1386.5	0.00
1387.5	0.00
1388.5	0.00
1389.5	0.02
1390.5	0.20
1391.5	0.79
1392.5	0.03
1393.5	0.48
1394.5	0.00
1395.4	0.00
1396.4	0.00
1397.4	0.06
1398.4	0.39
1399.4	0.28
1400.4	0.11
1401.4	0.18
1402.4	0.01
1403.4	0.14
1404.4	0.28
1405.4	0.94
1406.4	1.76
1407.4	2.94
1408.4	6.30
1409.4	17.26
1410.4	31.08
1411.4	41.58
1412.4	42.43
1413.4	33.78
1414.4	20.55
1415.4	10.05
1416.4	3.28
1417.4	1.58
1418.4	1.58
1419.4	1.50
1420.4	1.27
1421.4	0.52
1422.4	0.25
1423.4	0.13
1424.4	0.17
1425.4	0.14
1426.4	0.11
1427.4	0.11
1428.4	0.16
1429.4	0.20
1430.4	0.10
1431.4	0.01
1432.4	0.02
1433.4	0.00
1434.4	0.00
1435.4	0.24
1436.4	0.34
1437.4	0.00
1438.4	0.00
1439.4	0.00
1440.4	0.00
1441.4	0.49
1442.4	0.00
1443.4	0.00
1444.4	0.00
1445.4	0.00
1446.4	0.00
1447.4	0.00
1448.4	0.00
1449.4	0.00
1450.4	0.00
1451.4	0.00
1452.4	0.00
1453.4	0.15
1454.4	0.00
1455.4	0.00
1456.4	0.00
1457.4	0.00
1458.4	0.00
1459.4	0.00
1460.4	0.00
1461.4	0.24
1462.4	0.27
1463.4	0.08
1464.4	0.03
1465.4	0.04
1466.4	0.01
1467.4	0.03
1468.4	0.05
1469.4	0.09
1470.4	0.00
1471.4	0.05
1472.4	0.17
1473.4	0.05
1474.4	0.00
1475.4	0.00
1476.4	0.00
1477.4	0.00
1478.4	0.00
1479.4	0.00
1480.4	0.00
1481.4	0.00
1482.4	0.00
1483.4	0.00
1484.4	0.00
1485.3	0.00
1486.3	0.00
1487.3	0.00
1488.3	0.00
1489.3	0.00
1490.3	0.00
1491.3	0.00
1492.3	0.00
1493.3	0.00
1494.3	0.00
1495.3	0.00
1496.3	0.00
1497.3	0.00
1498.3	0.00
1499.3	0.00
1500.3	0.00
1501.3	0.00
1502.3	0.00
1503.3	0.00
1504.3	0.00
1505.3	0.00
1506.3	0.00
1507.3	0.00
1508.3	0.00
1509.3	0.00
1510.3	0.00
1511.3	0.00
1512.3	0.00
1513.3	0.00
1514.3	0.34
1515.3	0.29
1516.3	0.00
1517.3	0.00
1518.3	0.00
1519.3	0.10
1520.3	0.43
1521.3	0.00
1522.3	0.00
1523.3	0.07
1524.3	0.37
1525.3	0.21
1526.3	0.05
1527.3	0.09
1528.3	0.02
1529.3	0.22
1530.3	0.13
1531.3	0.00
1532.3	0.04
1533.3	0.05
1534.3	0.00
1535.3	0.00
1536.3	0.00
1537.3	0.02
1538.3	0.07
1539.3	0.12
1540.3	0.12
1541.3	0.00
1542.3	0.00
1543.3	0.04
1544.3	0.05
1545.3	0.01
1546.3	0.00
1547.3	0.11
1548.3	0.31
1549.3	0.14
1550.3	0.00
1551.3	0.01
1552.3	0.13
1553.3	0.22
1554.3	0.15
1555.3	0.05
1556.3	0.00
1557.3	0.00
1558.3	0.00
1559.3	0.10
1560.3	0.05
1561.3	0.00
1562.3	0.00
1563.3	0.00
1564.3	0.06
1565.3	0.11
1566.3	0.01
1567.3	0.27
1568.3	0.00
1569.3	0.00
1570.3	0.00
1571.3	0.00
1572.3	0.00
1573.3	0.00
1574.3	0.00
1575.2	0.00
1576.2	0.00
1577.2	0.00
1578.2	0.00
1579.2	0.00
1580.2	0.00
1581.2	0.00
1582.2	0.00
1583.2	0.00
1584.2	0.00
1585.2	0.00
1586.2	0.00
1587.2	0.00
1588.2	0.00
1589.2	0.00
1590.2	0.00
1591.2	0.00
1592.2	0.00
1593.2	0.00
1594.2	0.00
1595.2	0.00
1596.2	0.00
1597.2	0.00
1598.2	0.00
1599.2	0.00
1600.2	0.00
1601.2	0.00
1602.2	0.00
1603.2	0.00
1604.2	0.00
1605.2	0.00
1606.2	0.00
1607.2	0.00
1608.2	0.00
1609.2	0.00
1610.2	0.00
1611.2	0.00
1612.2	0.00
1613.2	0.00
1614.2	0.00
1615.2	0.00
1616.2	0.00
1617.2	0.00
1618.2	0.00
1619.2	0.00
1620.2	0.00
1621.2	0.00
1622.2	0.00
1623.2	0.00
1624.2	0.26
1625.2	0.00
1626.2	0.00
1627.2	0.00
1628.2	0.00
1629.2	0.00
1630.2	0.00
1631.2	0.00
1632.2	0.00
1633.2	0.00
1634.2	0.00
1635.2	0.00
1636.2	0.00
1637.2	0.00
1638.2	0.00
1639.2	0.00
1640.2	0.00
1641.2	0.00
1642.2	0.00
1643.2	0.00
1644.2	0.00
1645.2	0.00
1646.2	0.00
1647.2	0.00
1648.2	0.00
1649.2	0.00
1650.2	0.00
1651.2	0.00
1652.2	0.00
1653.2	0.00
1654.2	0.00
1655.2	0.00
1656.2	0.00
1657.2	0.07
1658.2	0.04
1659.2	0.10
1660.2	0.01
1661.2	0.00
1662.2	0.00
1663.2	0.00
1664.2	0.00
1665.1	0.00
1666.1	0.00
1667.1	0.00
1668.1	0.00
1669.1	0.00
1670.1	0.00
1671.1	0.00
1672.1	0.00
1673.1	0.00
1674.1	0.00
1675.1	0.03
1676.1	0.06
1677.1	0.01
1678.1	0.00
1679.1	0.00
1680.1	0.00
1681.1	0.11
1682.1	0.19
1683.1	0.04
1684.1	0.05
1685.1	0.03
1686.1	0.00
1687.1	0.05
1688.1	0.06
1689.1	0.02
1690.1	0.01
1691.1	0.00
1692.1	0.01
1693.1	0.05
1694.1	0.17
1695.1	0.29
1696.1	0.61
1697.1	1.03
1698.1	0.73
1699.1	0.52
1700.1	0.79
1701.1	0.40
1702.1	0.14
1703.1	0.22
1704.1	0.05
1705.1	0.45
1706.1	0.21
1707.1	0.33
1708.1	0.97
1709.1	2.05
1710.1	4.98
1711.1	10.15
1712.1	16.33
1713.1	20.03
1714.1	24.15
1715.1	27.11
1716.1	31.32
1717.1	32.54
1718.1	18.92
1719.1	12.48
1720.1	3.78
1721.1	1.04
1722.1	0.39
1723.1	0.25
1724.1	0.12
1725.1	0.08
1726.1	0.05
1727.1	0.12
1728.1	0.02
1729.1	0.03
1730.1	0.01
1731.1	0.03
1732.1	0.01
1733.1	0.00
1734.1	0.05
1735.1	0.06
1736.1	0.18
1737.1	0.52
1738.1	0.36
1739.1	0.48
1740.1	0.52
1741.1	0.39
1742.1	0.38
1743.1	0.44
1744.1	0.70
1745.1	0.98
1746.1	0.64
1747.1	0.00
1748.1	0.00
1749.1	0.00
1750.1	0.00
1751.1	0.02
1752.1	0.00
1753.1	0.03
1754.1	0.01
1755.0	0.00
1756.0	0.00
1757.0	0.00
1758.0	0.00
1759.0	0.00
1760.0	0.00
1761.0	0.00
1762.0	0.00
1763.0	0.00
1764.0	0.00
1765.0	0.00
1766.0	0.00
1767.0	0.00
1768.0	0.00
1769.0	0.00
1770.0	0.00
1771.0	0.00
1772.0	0.00
1773.0	0.00
1774.0	0.00
1775.0	0.00
1776.0	0.00
1777.0	0.00
1778.0	0.00
1779.0	0.00
1780.0	0.00
1781.0	0.00
1782.0	0.00
1783.0	0.00
1784.0	0.00
1785.0	0.00
1786.0	0.00
1787.0	0.00
1788.0	0.00
1789.0	0.00
1790.0	0.00
1791.0	0.00
1792.0	0.00
1793.0	0.00
1794.0	0.00
1795.0	0.00
1796.0	0.00
1797.0	0.00
1798.0	0.00
1799.0	0.00
1800.0	0.00

 ##########################################################################################
 ##########################################################################################


   Tabulated Experimental Spectrum of [(H/D)SO4- + (D/H)+ + HCOO-]-


 ##########################################################################################
 ########################################################################################## 

Photon Energy cm-1	Relative Intensity
432.0	0.00
433.0	0.00
434.0	0.00
435.0	0.00
436.0	0.00
437.0	0.00
438.0	0.00
439.0	0.00
440.0	0.00
441.0	0.00
442.0	0.00
443.0	0.00
444.0	0.00
445.0	0.00
446.0	0.00
447.0	0.00
448.0	0.00
449.0	0.00
450.0	0.00
451.0	0.00
452.0	0.00
453.0	0.00
454.0	0.00
455.0	0.00
456.0	0.00
457.0	0.00
458.0	0.00
459.0	0.00
460.0	0.00
461.0	0.00
462.0	0.00
463.0	0.00
464.0	0.00
465.0	0.00
466.0	0.00
467.0	0.00
468.0	0.00
469.0	0.00
470.0	0.00
471.0	0.00
472.0	0.00
473.0	0.47
474.0	0.02
475.0	0.00
476.0	0.00
477.0	0.00
478.0	0.00
479.0	0.00
480.0	0.00
481.0	0.00
482.0	0.00
483.0	0.00
484.0	0.00
485.0	0.04
486.0	0.06
487.0	0.03
488.0	0.01
489.0	0.00
490.0	0.00
491.0	0.00
492.0	0.00
493.0	0.00
494.0	0.00
495.0	0.00
496.0	0.00
497.0	0.00
498.0	0.00
499.0	0.00
500.0	0.00
501.0	0.00
502.0	0.03
503.0	0.05
504.0	0.00
505.0	0.00
506.0	0.05
507.0	0.06
508.0	0.00
509.0	0.00
510.0	0.00
511.0	0.00
512.0	0.00
513.0	0.07
514.0	0.11
515.0	0.00
516.0	0.00
517.0	0.00
518.0	0.00
519.0	0.00
520.0	0.00
521.0	0.00
522.0	0.00
523.0	0.00
524.0	0.00
525.0	0.00
526.0	0.00
527.0	0.00
528.0	0.00
529.0	0.00
530.0	0.00
531.0	0.00
532.0	0.00
533.0	0.00
534.0	0.00
535.0	0.00
536.0	0.00
537.0	0.00
538.0	0.00
539.0	0.00
540.0	0.16
541.0	0.07
542.0	0.51
543.0	1.76
544.0	1.64
545.0	0.70
546.0	0.91
547.0	0.02
548.0	0.00
549.0	0.03
550.0	0.01
551.0	0.00
552.0	0.00
553.0	0.00
554.0	0.00
555.0	0.00
556.0	0.00
557.0	0.00
558.0	0.00
559.0	0.00
560.0	0.00
561.0	0.00
562.0	0.00
563.0	0.00
564.0	0.00
565.0	0.00
566.0	0.00
567.0	0.00
568.0	0.00
569.0	0.00
570.0	0.23
571.0	0.35
572.0	0.15
573.0	0.05
574.0	1.42
575.0	18.17
576.0	30.95
577.0	4.38
578.0	0.23
579.0	0.04
580.0	0.29
581.0	0.43
582.0	0.27
583.0	0.38
584.0	0.05
585.0	1.12
586.0	2.04
587.0	0.00
588.0	0.00
589.0	0.00
590.0	0.00
591.0	0.00
592.0	0.00
593.0	0.00
594.0	0.00
595.0	0.00
596.0	0.00
597.0	0.00
598.0	0.00
599.0	0.00
600.0	0.00
601.0	0.00
602.0	0.00
603.0	0.00
604.0	0.00
605.0	0.00
606.0	0.00
607.0	0.00
608.0	0.00
609.0	0.00
610.0	0.00
611.0	0.00
612.0	0.00
613.0	0.00
614.0	0.00
615.0	0.00
616.0	0.00
617.0	0.00
618.0	0.00
619.0	0.00
620.0	0.00
621.0	0.00
622.0	0.00
623.0	0.00
624.0	0.00
625.0	0.00
626.0	0.00
627.0	0.00
628.0	0.00
629.0	0.00
630.0	0.00
631.0	0.00
632.0	0.00
633.0	0.00
634.0	0.00
635.0	0.00
636.0	0.00
637.0	0.00
638.0	0.00
639.0	0.00
640.0	0.00
641.0	0.00
642.0	0.00
643.0	0.00
644.0	0.00
645.0	0.00
646.0	0.00
647.0	0.00
648.0	0.02
649.0	0.00
650.0	0.00
651.0	0.00
652.0	0.00
653.0	0.00
654.0	0.00
655.0	0.00
656.0	0.00
657.0	0.00
658.0	0.00
659.0	0.00
660.0	0.00
661.0	0.00
662.0	0.00
663.0	0.00
664.0	0.00
665.0	0.04
666.0	0.02
667.0	0.00
668.0	0.00
669.0	0.00
670.0	0.00
671.0	0.00
672.0	0.00
673.0	0.00
674.0	0.04
675.0	0.03
676.0	0.00
677.0	0.00
678.0	0.00
679.0	0.00
680.0	0.00
681.0	0.00
682.0	0.00
683.0	0.00
684.0	0.00
685.0	0.00
686.0	0.00
687.0	0.00
688.0	0.11
689.0	0.30
690.0	0.12
691.0	0.52
692.0	0.70
693.0	1.92
694.0	0.16
695.0	1.14
696.0	2.37
697.0	2.86
698.0	0.96
699.0	1.63
700.0	2.34
701.0	1.41
702.0	0.80
703.0	0.32
704.0	0.00
705.0	0.00
706.0	0.00
707.0	0.00
708.0	0.00
709.0	0.00
710.0	0.39
711.0	0.74
712.0	1.24
713.0	0.48
714.0	0.09
715.0	0.19
716.0	1.45
717.0	1.49
718.0	2.07
719.0	3.23
720.0	2.21
721.0	0.88
722.0	0.67
723.0	0.02
724.0	0.30
725.0	0.29
726.0	0.12
727.0	0.29
728.0	0.00
729.0	0.00
730.0	0.00
731.0	0.00
732.0	0.00
733.0	0.00
734.0	0.00
735.0	0.00
736.0	0.00
737.0	0.00
738.0	0.00
739.0	0.00
740.0	0.00
741.0	0.00
742.0	0.00
743.0	0.00
744.0	0.00
745.0	0.16
746.0	1.30
747.0	1.23
748.0	0.40
749.0	0.84
750.0	0.68
751.0	0.00
752.0	0.00
753.0	0.00
754.0	0.00
755.0	0.00
756.0	0.00
757.0	0.00
758.0	0.00
759.0	0.00
760.0	0.00
761.0	0.00
762.0	0.16
763.0	0.61
764.0	1.85
765.0	9.65
766.0	47.77
767.0	72.28
768.0	98.33
769.0	78.58
770.0	58.58
771.0	50.30
772.0	27.85
773.0	4.94
774.0	1.23
775.0	1.48
776.0	1.68
777.0	0.56
778.0	0.04
779.0	0.00
780.0	0.00
781.0	0.48
782.0	0.12
783.0	0.00
784.0	0.00
785.0	0.00
786.0	0.00
787.0	0.00
788.0	0.00
789.0	0.00
790.0	0.00
791.0	0.76
792.0	0.26
793.0	0.59
794.0	0.21
795.0	1.33
796.0	1.05
797.0	0.70
798.0	1.89
799.0	0.61
800.0	0.66
801.0	0.11
802.0	0.00
803.0	0.00
804.0	0.00
805.0	0.00
806.0	0.00
807.0	0.00
808.0	0.00
809.0	0.00
810.0	0.00
811.0	0.00
812.0	0.00
813.0	0.00
814.0	0.00
815.0	0.00
816.0	0.00
817.0	0.00
818.0	0.00
819.0	0.00
820.0	0.00
821.0	0.00
822.0	0.00
823.0	0.00
824.0	0.00
825.0	0.00
826.0	0.00
827.0	0.00
828.0	0.00
829.0	0.00
830.0	0.00
831.0	0.00
832.0	0.00
833.0	0.00
834.0	0.00
835.0	0.00
836.0	0.00
837.0	0.00
838.0	0.00
839.0	0.00
840.0	0.00
841.0	0.00
842.0	0.00
843.0	0.00
844.0	0.00
845.0	0.00
846.0	0.00
847.0	0.00
848.0	0.00
849.0	0.00
850.0	0.00
851.0	0.00
852.0	0.00
853.0	0.00
854.0	0.00
855.0	0.00
856.0	0.00
857.0	0.00
858.0	0.00
859.0	0.00
860.0	0.00
861.0	0.00
862.0	0.00
863.0	0.51
864.0	0.00
865.0	0.00
866.0	0.00
865.5	0.43
866.5	0.20
867.5	1.99
868.5	1.81
869.5	3.77
870.5	3.26
871.5	6.00
872.5	7.60
873.5	11.25
874.5	10.30
875.5	8.62
876.5	8.36
877.5	8.85
878.5	6.54
879.5	6.89
880.5	3.46
881.5	4.41
882.5	30.45
883.5	49.01
884.5	22.81
885.5	0.92
886.5	1.11
887.5	0.23
888.0	0.48
889.0	0.92
890.0	0.09
891.0	0.10
892.0	0.08
893.0	0.06
894.0	0.03
895.0	0.00
896.0	0.00
897.0	0.00
898.0	0.00
899.0	0.00
901.0	0.00
903.0	0.00
905.0	0.00
907.0	0.00
909.0	0.00
911.0	0.00
913.0	0.00
915.0	0.00
917.0	0.00
919.0	0.00
921.0	0.00
923.0	0.00
925.0	0.00
927.0	0.00
929.0	0.00
931.0	0.00
933.0	0.00
935.0	0.00
937.0	0.00
939.0	0.00
941.0	0.00
943.0	0.00
945.0	0.00
947.0	0.00
949.0	0.13
951.0	1.66
953.0	0.00
955.0	0.00
957.0	0.00
959.0	0.00
961.0	0.00
963.0	0.00
965.0	0.00
967.0	0.00
969.0	0.00
971.0	0.00
973.0	0.00
975.0	0.00
977.0	0.00
979.0	0.00
981.0	0.00
983.0	0.00
985.0	0.00
987.0	0.00
989.0	0.00
991.0	0.00
993.0	0.00
995.0	0.00
997.0	0.00
999.0	0.00
1001.0	0.00
1003.0	0.00
1005.0	0.00
1007.0	0.00
1009.0	0.00
1011.0	0.00
1013.0	0.00
1015.0	0.00
1017.0	0.00
1019.0	0.00
1021.0	0.00
1023.0	0.00
1025.0	0.00
1027.0	0.00
1029.0	0.00
1031.0	0.00
1033.0	0.00
1035.0	0.00
1037.0	0.00
1039.0	0.03
1041.0	0.72
1043.0	0.02
1045.0	4.65
1047.0	69.25
1049.0	98.32
1051.0	17.53
1053.0	0.00
1055.0	0.00
1057.0	0.04
1059.0	0.00
1061.0	0.00
1063.0	0.00
1065.0	0.00
1067.0	0.00
1069.0	0.00
1071.0	0.00
1073.0	0.00
1075.0	0.00
1077.0	0.00
1079.0	0.00
1081.0	0.00
1083.0	0.00
1085.0	0.00
1087.0	0.03
1089.0	0.18
1091.0	0.00
1093.0	0.00
1095.0	0.00
1097.0	0.00
1099.0	0.00
1101.0	0.00
1103.0	0.09
1105.0	0.33
1107.0	0.00
1109.0	0.00
1111.0	0.02
1113.0	0.04
1115.0	0.00
1117.0	0.00
1119.0	0.02
1121.0	0.02
1123.0	0.00
1125.0	0.00
1127.0	0.00
1129.0	0.00
1131.0	0.78
1133.0	3.85
1135.0	1.08
1137.0	0.00
1139.0	0.00
1141.0	0.00
1143.0	0.00
1145.0	0.97
1147.0	0.02
1149.0	0.00
1151.0	0.00
1153.0	0.00
1155.0	0.00
1157.0	0.00
1159.0	0.00
1161.0	0.00
1163.0	0.00
1165.0	0.00
1167.0	0.00
1169.0	0.00
1171.0	0.00
1173.0	0.00
1175.0	0.00
1177.0	0.00
1179.0	0.07
1181.0	0.14
1183.0	0.00
1185.0	0.00
1187.0	0.00
1189.0	0.00
1191.0	0.00
1193.0	0.00
1195.0	0.00
1197.0	0.11
1199.0	0.02
1201.0	0.00
1203.0	0.25
1205.0	0.15
1207.0	0.13
1209.0	1.90
1211.0	7.56
1213.0	5.42
1215.0	0.56
1217.0	0.04
1219.0	0.19
1221.0	0.14
1223.0	0.00
1225.0	0.00
1227.0	0.00
1229.0	0.00
1231.0	0.00
1233.0	0.00
1235.0	0.00
1237.0	0.00
1239.0	0.00
1241.0	0.00
1243.0	0.02
1245.0	0.10
1247.0	0.34
1249.0	0.41
1251.0	0.63
1253.0	2.71
1255.0	5.14
1257.0	1.14
1259.0	0.47
1261.0	0.04
1263.0	0.00
1265.0	0.00
1267.0	0.00
1269.0	0.00
1271.0	0.00
1273.0	0.00
1275.0	0.00
1277.0	0.00
1279.0	0.00
1281.0	0.00
1283.0	0.00
1285.0	0.00
1287.0	0.00
1289.0	0.00
1291.0	0.00
1293.0	0.00
1295.0	0.00
1297.0	0.00
1299.0	0.02
1301.0	0.54
1303.0	0.21
1305.0	0.27
1307.0	2.48
1309.0	7.12
1311.0	42.38
1313.0	100.00
1315.0	81.43
1317.0	43.66
1319.0	22.55
1321.0	3.71
1323.0	0.29
1325.0	0.25
1327.0	0.66
1329.0	2.45
1331.0	13.54
1333.0	14.69
1335.0	3.49
1337.0	1.26
1339.0	0.06
1341.0	0.00
1343.0	0.00
1345.0	0.00
1347.0	0.00
1349.0	0.00
1351.0	0.00
1353.0	0.00
1355.0	0.00
1357.0	0.00
1359.0	0.00
1361.0	0.00
1363.0	0.00
1365.0	0.00
1367.0	0.00
1369.0	0.00
1371.0	0.00
1373.0	0.00
1375.0	0.00
1377.0	0.00
1379.0	0.00
1381.0	0.00
1383.0	0.00
1385.0	0.00
1387.0	0.00
1389.0	0.00
1391.0	0.00
1393.0	0.00
1395.0	0.00
1397.0	0.00
1399.0	0.00
1401.0	0.00
1403.0	0.00
1405.0	0.00
1407.0	0.00
1409.0	0.00
1411.0	0.00
1413.0	0.02
1415.0	0.10
1417.0	0.72
1419.0	6.35
1421.0	14.87
1423.0	15.94
1425.0	8.65
1427.0	0.37
1429.0	0.17
1431.0	0.00
1433.0	0.00
1435.0	0.00
1437.0	0.00
1439.0	0.00
1441.0	0.00
1443.0	0.00
1445.0	0.00
1447.0	0.00
1449.0	0.00
1451.0	0.00
1453.0	0.00
1455.0	0.00
1457.0	0.00
1459.0	0.00
1461.0	0.00
1463.0	0.00
1465.0	0.00
1467.0	0.00
1469.0	0.00
1471.0	0.00
1473.0	0.00
1475.0	0.00
1477.0	0.00
1479.0	0.00
1481.0	0.00
1483.0	0.00
1485.0	0.00
1487.0	0.00
1489.0	0.00
1491.0	0.00
1493.0	0.00
1495.0	0.00
1497.0	0.00
1499.0	0.00
1501.0	0.00
1503.0	0.00
1505.0	0.00
1507.0	0.00
1509.0	0.00
1511.0	0.00
1513.0	0.00
1515.0	0.00
1517.0	0.00
1519.0	0.00
1521.0	0.00
1523.0	0.00
1525.0	0.00
1527.0	0.00
1529.0	0.00
1531.0	0.00
1533.0	0.00
1535.0	0.00
1537.0	0.00
1539.0	0.00
1541.0	0.00
1543.0	0.00
1545.0	0.00
1547.0	0.00
1549.0	0.00
1551.0	0.00
1553.0	0.00
1555.0	0.00
1557.0	0.00
1559.0	0.00
1561.0	0.00
1563.0	0.00
1565.0	0.00
1567.0	0.00
1569.0	0.00
1571.0	0.00
1573.0	0.00
1575.0	0.00
1577.0	0.00
1579.0	0.00
1581.0	0.00
1583.0	0.00
1585.0	0.00
1587.0	0.00
1589.0	0.00
1591.0	0.00
1593.0	0.00
1595.0	0.00
1597.0	0.00
1599.0	0.00
1601.0	0.00
1603.0	0.00
1605.0	0.00
1607.0	0.00
1609.0	0.00
1611.0	0.00
1613.0	0.00
1615.0	0.00
1617.0	0.00
1619.0	0.00
1621.0	0.00
1623.0	0.00
1625.0	0.00
1627.0	0.00
1629.0	0.00
1631.0	0.00
1633.0	0.00
1635.0	0.00
1637.0	0.00
1639.0	0.00
1641.0	0.00
1643.0	0.00
1645.0	0.00
1647.0	0.00
1649.0	0.00
1651.0	0.00
1653.0	0.00
1655.0	0.00
1657.0	0.00
1659.0	0.00
1661.0	0.00
1663.0	0.00
1665.0	0.00
1667.0	0.00
1669.0	0.00
1671.0	0.00
1673.0	0.00
1675.0	0.00
1677.0	0.00
1679.0	0.25
1681.0	0.77
1683.0	0.00
1685.0	0.00
1687.0	0.00
1689.0	0.00
1691.0	0.00
1693.0	0.00
1695.0	0.00
1697.0	0.00
1699.0	0.00
1701.0	0.00
1703.0	0.00
1705.0	0.00
1707.0	0.15
1709.0	0.07
1711.0	0.00
1713.0	0.00
1715.0	0.00
1717.0	0.00
1719.0	0.03
1721.0	0.00
1723.0	1.06
1725.0	1.54
1727.0	0.97
1729.0	0.00
1731.0	0.00
1733.0	0.55
1735.0	10.71
1737.0	7.42
1739.0	1.21
1741.0	2.68
1743.0	15.86
1745.0	61.97
1747.0	29.85
1749.0	2.61
1751.0	0.00
1753.0	0.00
1755.0	0.00
1757.0	0.00
1759.0	0.00
1761.0	0.00
1763.0	0.00
1765.0	0.00
1767.0	0.00
1769.0	0.00
1771.0	0.00
1773.0	0.00
1775.0	0.00
1777.0	0.00
1779.0	0.00
1781.0	0.00
1783.0	0.00
1785.0	0.00
1787.0	0.00
1789.0	0.00
1791.0	0.00
1793.0	0.00
1795.0	0.00
1797.0	0.00
1799.0	0.00
1801.0	0.00
1803.0	0.00
1805.0	0.00
1807.0	0.00
1809.0	0.00
1811.0	0.00
1813.0	0.00
1815.0	0.00
1817.0	0.00
1819.0	0.00
1821.0	0.00
1823.0	0.00
1825.0	0.00
1827.0	0.00
1829.0	0.00
1831.0	0.00
1833.0	0.00
1835.0	0.00
1837.0	0.00
1839.0	0.00
1841.0	0.00
1843.0	0.00
1845.0	0.00
1847.0	0.00
1849.0	0.00
1851.0	0.00
1853.0	0.01
1855.0	0.02
1857.0	0.00
1859.0	0.00
1861.0	0.00
1863.0	0.00
1865.0	0.00
1867.0	0.00
1869.0	0.00
1871.0	0.00
1873.0	0.00
1875.0	0.00
1877.0	0.00
1879.0	0.00
1881.0	0.00
1883.0	0.00
1885.0	0.00
1887.0	0.00
1889.0	0.00
1891.0	0.00
1893.0	0.00
1895.0	0.00
1897.0	0.00
1899.0	0.00
1901.0	0.00
1903.0	0.00
1905.0	0.00
1907.0	0.00
1909.0	0.00
1911.0	0.00
1913.0	0.00
1915.0	0.00
1917.0	0.00
1919.0	0.00
1921.0	0.00
1923.0	0.00
1925.0	0.00
1927.0	0.00
1929.0	0.00
1931.0	0.00
1933.0	0.00
1935.0	0.00
1937.0	0.00
1939.0	0.00
1941.0	0.00
1943.0	0.00
1945.0	0.00
1947.0	0.00
1949.0	0.00
1951.0	0.00
1953.0	0.00
1955.0	0.00
1957.0	0.00
1959.0	0.00
1961.0	0.00
1963.0	0.00
1965.0	0.00
1967.0	0.00
1969.0	0.00
1971.0	0.00
1973.0	0.00
1975.0	0.00
1977.0	0.00
1979.0	0.00
1981.0	0.00
1983.0	0.00
1985.0	0.00
1987.0	0.00
1989.0	0.00
1991.0	0.00
1993.0	0.00
1995.0	0.00
1997.0	0.00
1999.0	0.00
2001.0	0.00
2003.0	0.00
2005.0	0.00
2007.0	0.00
2009.0	0.00
2011.0	0.00
2013.0	0.00
2015.0	0.00
2017.0	0.00
2019.0	0.00
2021.0	0.00
2023.0	0.00
2025.0	0.00
2027.0	0.00
2029.0	0.00
2031.0	0.00
2033.0	0.00
2035.0	0.00
2037.0	0.00
2039.0	0.00
2041.0	0.00
2043.0	0.00
2045.0	0.00
2047.0	0.00
2049.0	0.00
2051.0	0.00
2053.0	0.00
2055.0	0.00
2057.0	0.00
2059.0	0.00
2061.0	0.00
2063.0	0.00
2065.0	0.00
2067.0	0.00
2069.0	0.00
2071.0	0.00
2073.0	0.00
2075.0	0.00
2077.0	0.00
2079.0	0.00
2081.0	0.00
2083.0	0.00
2085.0	0.00
2087.0	0.00
2089.0	0.00
2091.0	0.00
2093.0	0.00
2095.0	0.00
2097.0	0.00
2099.0	0.00
2101.0	0.00
2103.0	0.00
2105.0	0.00
2107.0	0.00
2109.0	0.00
2111.0	0.00
2113.0	0.00
2115.0	0.00
2117.0	0.00
2119.0	0.00
2121.0	0.00
2123.0	0.00
2125.0	0.00
2127.0	0.00
2129.0	0.00
2131.0	0.00
2133.0	0.00
2135.0	0.00
2137.0	0.00
2139.0	0.00
2141.0	0.00
2143.0	0.01
2145.0	0.08
2147.0	0.05
2149.0	0.86
2151.0	5.67
2153.0	8.30
2155.0	8.78
2157.0	4.43
2159.0	1.06
2161.0	0.00
2163.0	0.00
2165.0	0.00
2167.0	0.00
2169.0	0.00
2171.0	0.00
2173.0	0.00
2175.0	0.00
2177.0	0.00
2179.0	0.00
2181.0	0.00
2183.0	0.00
2185.0	0.00
2187.0	0.00
2189.0	0.00
2191.0	0.00
2193.0	0.00
2195.0	0.00
2197.0	0.00
2199.0	0.00
2201.0	0.00

 ##########################################################################################
 ##########################################################################################


   Tabulated Experimental Spectrum of [DSO4- + D+ + HCOO-]-


 ##########################################################################################
 ########################################################################################## 

Photon Energy cm-1	Relative Intensity
433.0	0.00
434.0	0.00
435.0	0.00
436.0	0.00
437.0	0.00
438.0	0.00
439.0	0.00
440.0	0.00
441.0	0.00
442.0	0.00
443.0	0.00
444.0	0.00
445.0	0.00
446.0	0.00
447.0	0.00
448.0	0.00
449.0	0.00
450.0	0.00
451.0	0.00
452.0	0.00
453.0	0.00
454.0	0.00
455.0	0.00
456.0	0.00
457.0	0.00
458.0	0.00
459.0	0.00
460.0	0.00
461.0	0.00
462.0	0.00
463.0	0.00
464.0	0.00
465.0	0.00
466.0	0.00
467.0	0.00
468.0	0.00
469.0	0.00
470.0	0.00
471.0	0.00
472.0	0.00
473.0	0.00
474.0	0.00
475.0	0.00
476.0	0.00
477.0	0.00
478.0	0.00
479.0	0.00
480.0	0.00
481.0	0.00
482.0	0.00
483.0	0.00
484.0	0.00
485.0	0.00
486.0	0.00
487.0	0.00
488.0	0.00
489.0	0.00
490.0	0.00
491.0	0.00
492.0	0.00
493.0	0.00
494.0	0.00
495.0	0.00
496.0	0.00
497.0	0.00
498.0	0.00
499.0	0.00
500.0	0.00
501.0	0.00
502.0	0.00
503.0	0.00
504.0	0.00
505.0	0.00
506.0	0.00
507.0	0.00
508.0	0.00
509.0	0.00
510.0	0.00
511.0	0.00
512.0	0.00
513.0	0.00
514.0	0.00
515.0	0.00
516.0	0.00
517.0	0.00
518.0	0.00
519.0	0.00
520.0	0.00
521.0	0.00
522.0	0.00
523.0	0.00
524.0	0.00
525.0	0.00
526.0	0.00
527.0	0.00
528.0	0.00
529.0	0.00
530.0	0.00
531.0	0.00
532.0	0.00
533.0	0.00
534.0	0.00
535.0	0.00
536.0	0.00
537.0	0.00
538.0	0.00
539.0	0.00
540.0	0.00
541.0	0.00
542.0	0.02
543.0	0.00
544.0	0.01
545.0	0.02
546.0	0.01
547.0	0.00
548.0	0.00
549.0	0.10
550.0	0.01
551.0	0.00
552.0	0.00
553.0	0.00
554.0	0.00
555.0	0.00
556.0	0.00
557.0	0.00
558.0	0.57
559.0	0.47
560.0	0.13
561.0	0.00
562.0	0.00
563.0	0.00
564.0	0.00
565.0	0.00
566.0	0.00
567.0	0.01
568.0	0.02
569.0	0.12
570.0	0.33
571.0	2.92
572.0	0.76
573.0	0.20
574.0	0.15
575.0	0.24
576.0	0.31
577.0	0.07
578.0	0.05
579.0	0.00
580.0	0.02
581.0	0.00
582.0	0.00
583.0	0.00
584.0	0.00
585.0	0.00
586.0	0.00
587.0	0.00
588.0	0.00
589.0	0.00
590.0	0.00
591.0	0.00
592.0	0.00
593.0	0.00
594.0	0.00
595.0	0.00
596.0	0.00
597.0	0.00
598.0	0.00
599.0	0.00
600.0	0.00
601.0	0.00
602.0	0.00
603.0	0.00
604.0	0.00
605.0	0.00
606.0	0.00
607.0	0.00
608.0	0.00
609.0	0.00
610.0	0.00
611.0	0.00
612.0	0.00
613.0	0.00
614.0	0.00
615.0	0.00
616.0	0.00
617.0	0.00
618.0	0.00
619.0	0.00
620.0	0.00
621.0	0.00
622.0	0.00
623.0	0.00
624.0	0.00
625.0	0.00
626.0	0.00
627.0	0.00
628.0	0.00
629.0	0.00
630.0	0.00
631.0	0.00
632.0	0.00
633.0	0.00
634.0	0.03
635.0	0.11
636.0	0.15
637.0	0.00
638.0	0.33
639.0	0.09
640.0	0.04
641.0	0.01
642.0	0.00
643.0	0.00
644.0	0.00
645.0	0.00
646.0	0.00
647.0	0.00
648.0	0.00
649.0	0.01
650.0	0.00
651.0	0.00
652.0	0.00
653.0	0.00
654.0	0.00
655.0	0.00
656.0	0.00
657.0	0.00
658.0	0.00
659.0	0.00
660.0	0.00
661.0	0.00
662.0	0.00
663.0	0.00
664.0	0.00
665.0	0.00
666.0	0.00
667.0	0.00
668.0	0.00
669.0	0.00
670.0	0.00
671.0	0.00
672.0	0.00
673.0	0.00
674.0	0.00
675.0	0.00
676.0	0.00
677.0	0.00
678.0	0.00
679.0	0.00
680.0	0.00
681.0	0.00
682.0	0.00
683.0	0.00
684.0	0.00
685.0	0.00
686.0	0.00
687.0	0.00
688.0	0.00
689.0	0.00
690.0	0.00
691.0	0.00
692.0	0.00
693.0	0.00
694.0	0.00
695.0	0.00
696.0	0.00
697.0	0.00
698.0	0.00
699.0	0.00
700.0	0.02
701.0	0.03
702.0	0.01
703.0	0.01
704.0	0.00
705.0	0.00
706.0	0.00
707.0	0.00
708.0	0.00
709.0	0.00
710.0	0.00
711.0	0.00
712.0	0.00
713.0	0.00
714.0	0.00
715.0	0.01
716.0	0.00
717.0	0.00
718.0	0.01
719.0	0.01
720.0	0.04
721.0	0.01
722.0	0.02
723.0	0.02
724.0	0.00
725.0	0.00
726.0	0.00
727.0	0.00
728.0	0.00
729.0	0.00
730.0	0.00
731.0	0.00
732.0	0.00
733.0	0.00
734.0	0.00
735.0	0.00
736.0	0.00
737.0	0.00
738.0	0.00
739.0	0.00
740.0	0.00
741.0	0.00
742.0	0.00
743.0	0.00
744.0	0.00
745.0	0.00
746.0	0.00
747.0	0.00
748.0	0.00
749.0	0.00
750.0	0.00
751.0	0.00
752.0	0.00
753.0	0.00
754.0	0.00
755.0	0.00
756.0	0.00
757.0	0.01
758.0	0.38
759.0	0.36
760.0	0.67
761.0	0.59
761.5	0.91
762.0	1.05
762.5	1.82
763.0	1.95
763.5	5.24
764.0	13.25
764.5	21.73
765.0	49.22
765.5	95.24
766.0	100.00
766.5	90.56
767.0	74.50
767.5	46.28
768.0	15.18
768.5	8.48
769.0	4.91
769.5	4.92
770.0	3.17
770.5	5.63
771.0	2.00
771.5	1.80
772.0	0.22
772.5	0.06
773.0	0.39
773.5	0.81
774.0	0.28
775.0	0.23
776.0	0.14
777.0	0.02
778.0	0.00
779.0	0.00
780.0	0.05
781.0	0.10
782.0	0.00
783.0	0.00
784.0	0.00
785.0	0.00
786.0	0.00
787.0	0.00
788.0	0.00
789.0	0.00
790.0	0.05
791.0	0.08
792.0	0.21
793.0	0.63
794.0	0.59
795.0	0.04
796.0	0.00
797.0	0.01
798.0	0.00
799.0	0.00
800.0	0.02
801.0	0.00
802.0	0.00
803.0	0.00
804.0	0.00
805.0	0.00
806.0	0.00
807.0	0.00
808.0	0.00
809.0	0.00
810.0	0.00
811.0	0.00
812.0	0.00
813.0	0.00
814.0	0.00
815.0	0.00
816.0	0.00
817.0	0.00
818.0	0.00
819.0	0.00
820.0	0.00
821.0	0.00
822.0	0.00
823.0	0.00
824.0	0.00
825.0	0.00
826.0	0.00
827.0	0.00
828.0	0.00
829.0	0.00
830.0	0.00
831.0	0.00
832.0	0.00
833.0	0.00
834.0	0.00
835.0	0.00
836.0	0.00
837.0	0.10
838.0	0.05
839.0	0.00
840.0	0.00
841.0	0.05
842.0	0.15
843.0	0.10
844.0	0.01
845.0	0.04
846.0	0.12
847.0	0.01
848.0	0.00
849.0	0.00
850.0	0.00
851.0	0.00
852.0	0.00
853.0	0.00
854.0	0.00
855.0	0.00
856.0	0.00
857.0	0.00
858.0	0.00
859.0	0.00
860.0	0.00
861.0	0.00
862.0	0.00
863.0	0.00
864.0	0.00
865.0	0.00
866.0	0.00
867.0	0.00
868.0	0.04
869.0	0.13
870.0	0.00
871.0	0.00
872.0	0.20
873.0	0.34
874.0	0.61
875.0	0.26
876.0	0.03
877.0	0.03
878.0	0.00
879.0	0.03
879.5	0.17
880.0	0.14
880.5	0.76
881.0	2.59
881.5	6.90
882.0	12.72
882.5	14.69
883.0	13.67
883.5	9.22
884.0	3.45
884.5	1.31
885.0	0.49
885.5	0.12
886.0	0.04
886.5	0.17
887.0	0.09
888.0	0.01
889.0	0.00
890.0	0.00
891.0	0.00
892.0	0.00
893.0	0.00
894.0	0.00
895.0	0.00
896.0	0.00
897.0	0.00
898.0	0.00
899.0	0.00
900.0	0.00
901.0	0.00
902.0	0.00
903.0	0.00
904.0	0.00
905.0	0.00
906.0	0.00
907.0	0.00
908.0	0.00
909.0	0.00
910.0	0.00
911.0	0.00
912.0	0.00
913.0	0.00
914.0	0.00
915.0	0.00
916.0	0.00
917.0	0.00
918.0	0.00
919.0	0.00
920.0	0.00
921.0	0.00
922.0	0.00
923.0	0.00
924.0	0.00
925.0	0.00
926.0	0.00
927.0	0.00
928.0	0.00
929.0	0.00
930.0	0.00
931.0	0.00
932.0	0.00
933.0	0.00
934.0	0.00
935.0	0.00
936.0	0.00
937.0	0.00
938.0	0.00
939.0	0.00
940.0	0.00
941.0	0.00
942.0	0.00
943.0	0.00
944.0	0.00
945.0	0.00
946.0	0.00
947.0	0.00
948.0	0.00
949.0	0.00
950.0	0.00
951.0	0.00
952.0	0.00
953.0	0.00
954.0	0.00
955.0	0.00
956.0	0.00
957.0	0.00
958.0	0.00
959.0	0.00
960.0	0.00
961.0	0.00
962.0	0.00
963.0	0.00
964.0	0.00
965.0	0.00
966.0	0.00
967.0	0.00
968.0	0.00
969.0	0.00
970.0	0.00
971.0	0.00
972.0	0.00
973.0	0.00
974.0	0.00
975.0	0.00
976.0	0.00
977.0	0.00
978.0	0.00
979.0	0.00
980.0	0.00
981.0	0.00
982.0	0.00
983.0	0.00
984.0	0.00
985.0	0.00
986.0	0.00
987.0	0.00
988.0	0.00
989.0	0.00
990.0	0.00
991.0	0.00
992.0	0.00
993.0	0.00
994.0	0.00
995.0	0.00
996.0	0.00
997.0	0.00
998.0	0.00
999.0	0.00
1000.0	0.00
1001.0	0.00
1002.0	0.00
1003.0	0.00
1004.0	0.00
1005.0	0.00
1006.0	0.00
1007.0	0.00
1008.0	0.00
1009.0	0.00
1010.0	0.00
1011.0	0.00
1012.0	0.00
1013.0	0.00
1014.0	0.00
1015.0	0.00
1016.0	0.00
1017.0	0.00
1018.0	0.00
1019.0	0.00
1020.0	0.00
1021.0	0.00
1022.0	0.00
1023.0	0.00
1024.0	0.00
1025.0	0.00
1026.0	0.00
1027.0	0.00
1028.0	0.00
1029.0	0.00
1030.0	0.00
1031.0	0.00
1032.0	0.00
1033.0	0.00
1034.0	0.00
1035.0	0.00
1036.0	0.00
1037.0	0.00
1038.0	0.00
1039.0	0.00
1040.0	0.00
1041.0	0.00
1042.0	0.00
1043.0	0.17
1044.0	0.26
1045.0	0.11
1046.0	1.18
1046.5	1.28
1047.0	2.36
1047.5	4.28
1048.0	12.21
1048.5	25.67
1049.0	30.37
1049.5	34.13
1050.0	37.07
1050.5	32.79
1051.0	32.90
1051.5	18.03
1052.0	3.22
1052.5	1.08
1053.0	0.00
1053.5	0.00
1054.0	0.10
1056.0	0.09
1058.0	0.18
1060.0	0.00
1062.0	0.00
1064.0	0.00
1066.0	0.00
1068.0	0.00
1070.0	0.00
1072.0	0.00
1074.0	0.00
1076.0	0.00
1078.0	0.00
1080.0	0.00
1082.0	0.00
1084.0	0.00
1086.0	0.00
1088.0	0.00
1090.0	0.00
1092.0	0.00
1094.0	0.00
1096.0	0.00
1098.0	0.00
1100.0	0.00
1102.0	0.00
1104.0	0.00
1106.0	0.00
1108.0	0.00
1110.0	0.00
1112.0	0.00
1114.0	0.00
1116.0	0.00
1118.0	0.00
1120.0	0.00
1122.0	0.00
1124.0	0.00
1126.0	0.00
1128.0	0.20
1130.0	0.10
1132.0	0.17
1134.0	0.10
1136.0	0.00
1138.0	0.00
1140.0	0.00
1142.0	0.00
1144.0	0.00
1146.0	0.00
1148.0	0.00
1150.0	0.00
1152.0	0.00
1154.0	0.00
1156.0	0.00
1158.0	0.00
1160.0	0.00
1162.0	0.00
1164.0	0.00
1166.0	0.00
1168.0	0.00
1170.0	0.00
1172.0	0.00
1174.0	0.00
1176.0	0.00
1178.0	0.00
1180.0	0.00
1182.0	0.00
1184.0	0.00
1186.0	0.00
1188.0	0.19
1190.0	0.05
1192.0	0.00
1194.0	0.03
1196.0	1.26
1198.0	16.66
1200.0	22.38
1202.0	0.23
1204.0	0.04
1206.0	0.00
1208.0	0.00
1210.0	0.00
1212.0	0.02
1214.0	0.01
1216.0	0.00
1218.0	0.00
1220.0	0.00
1222.0	0.01
1224.0	0.01
1226.0	0.00
1228.0	0.00
1230.0	0.00
1232.0	0.00
1234.0	0.00
1236.0	0.00
1238.0	0.00
1240.0	0.00
1242.0	0.01
1244.0	2.25
1246.0	26.21
1248.0	47.85
1250.0	6.76
1252.0	0.00
1254.0	0.01
1256.0	0.00
1258.0	0.61
1260.0	0.24
1262.0	0.00
1264.0	0.00
1266.0	0.00
1268.0	0.00
1270.0	0.01
1272.0	0.00
1274.0	0.00
1276.0	0.00
1278.0	0.00
1280.0	0.00
1282.0	0.02
1284.0	0.00
1286.0	0.00
1288.0	0.00
1290.0	0.00
1292.0	0.16
1294.0	0.33
1296.0	0.52
1298.0	1.31
1300.0	3.65
1302.0	20.49
1304.0	45.71
1306.0	48.99
1308.0	24.17
1310.0	3.48
1312.0	0.46
1314.0	0.60
1316.0	0.42
1318.0	0.33
1320.0	0.33
1322.0	0.48
1324.0	1.46
1326.0	0.86
1328.0	3.48
1330.0	4.93
1332.0	2.18
1334.0	0.27
1336.0	0.00
1338.0	0.00
1340.0	0.00
1342.0	0.00
1344.0	0.00
1346.0	0.00
1348.0	0.00
1350.0	0.00
1352.0	0.00
1354.0	0.00
1356.0	0.00
1358.0	0.00
1360.0	0.00
1362.0	0.00
1364.0	0.00
1366.0	0.00
1368.0	0.00
1370.0	0.00
1372.0	0.00
1374.0	0.00
1376.0	0.00
1378.0	0.00
1380.0	0.00
1382.0	0.00
1384.0	0.00
1386.0	0.00
1388.0	0.00
1390.0	0.00
1392.0	0.00
1394.0	0.00
1396.0	0.00
1398.0	0.00
1400.0	0.00
1402.0	0.00
1404.0	0.00
1406.0	0.00
1408.0	0.00
1410.0	0.00
1412.0	0.13
1414.0	0.10
1416.0	0.00
1418.0	0.01
1420.0	0.06
1422.0	0.60
1424.0	0.81
1426.0	0.01
1428.0	0.00
1430.0	0.00
1432.0	0.00
1434.0	0.00
1436.0	0.00
1438.0	0.00
1440.0	0.00
1442.0	0.00
1444.0	0.00
1446.0	0.00
1448.0	0.00
1450.0	0.00
1452.0	0.00
1454.0	0.00
1456.0	0.00
1458.0	0.00
1460.0	0.00
1462.0	0.00
1464.0	0.00
1466.0	0.00
1468.0	0.00
1470.0	0.00
1472.0	0.00
1474.0	0.00
1476.0	0.00
1478.0	0.00
1480.0	0.00
1482.0	0.00
1484.0	0.00
1486.0	0.00
1488.0	0.00
1490.0	0.00
1492.0	0.00
1494.0	0.00
1496.0	0.00
1498.0	0.00
1500.0	0.00
1502.0	0.00
1504.0	0.00
1506.0	0.00
1508.0	0.00
1510.0	0.00
1512.0	0.00
1514.0	0.00
1516.0	0.00
1518.0	0.00
1520.0	0.00
1522.0	0.00
1524.0	0.00
1526.0	0.00
1528.0	0.00
1530.0	0.00
1532.0	0.00
1534.0	0.00
1536.0	0.00
1538.0	0.00
1540.0	0.00
1542.0	0.00
1544.0	0.00
1546.0	0.00
1548.0	0.00
1550.0	0.00
1552.0	0.00
1554.0	0.00
1556.0	0.00
1558.0	0.00
1560.0	0.00
1562.0	0.00
1564.0	0.00
1566.0	0.00
1568.0	0.00
1570.0	0.00
1572.0	0.00
1574.0	0.00
1576.0	0.00
1578.0	0.00
1580.0	0.00
1582.0	0.00
1584.0	0.00
1586.0	0.00
1588.0	0.01
1590.0	0.01
1592.0	0.00
1594.0	0.00
1596.0	0.00
1598.0	0.00
1600.0	0.00
1602.0	0.00
1604.0	0.00
1606.0	0.00
1608.0	0.00
1610.0	0.00
1612.0	0.00
1614.0	0.00
1616.0	0.00
1618.0	0.00
1620.0	0.00
1622.0	0.00
1624.0	0.00
1626.0	0.00
1628.0	0.00
1630.0	0.00
1632.0	0.00
1634.0	0.00
1636.0	0.00
1638.0	0.00
1640.0	0.00
1642.0	0.00
1644.0	0.00
1646.0	0.00
1648.0	0.00
1650.0	0.00
1652.0	0.00
1654.0	0.00
1656.0	0.00
1658.0	0.00
1660.0	0.00
1662.0	0.00
1664.0	0.00
1666.0	0.00
1668.0	0.00
1670.0	0.00
1672.0	0.00
1674.0	0.00
1676.0	0.00
1678.0	0.00
1680.0	0.00
1682.0	0.00
1684.0	0.00
1686.0	0.00
1688.0	0.00
1690.0	0.09
1692.0	0.34
1694.0	0.00
1696.0	0.00
1698.0	0.00
1700.0	0.00
1702.0	0.00
1704.0	0.01
1706.0	0.01
1708.0	0.01
1710.0	0.00
1712.0	0.00
1714.0	0.00
1716.0	0.00
1718.0	0.00
1720.0	0.01
1722.0	0.04
1724.0	0.03
1726.0	0.00
1728.0	0.00
1730.0	0.46
1732.0	1.05
1734.0	4.64
1736.0	6.42
1738.0	4.39
1740.0	2.84
1742.0	1.94
1744.0	2.31
1746.0	2.72
1748.0	0.97
1750.0	0.15
1752.0	0.05
1754.0	0.00
1756.0	0.00
1758.0	0.00
1760.0	0.00
1762.0	0.00
1764.0	0.00
1766.0	0.00
1768.0	0.00
1770.0	0.00
1772.0	0.00
1774.0	0.00
1776.0	0.00
1778.0	0.00
1780.0	0.00
1782.0	0.00
1784.0	0.00
1786.0	0.00
1788.0	0.00
1790.0	0.00
1792.0	0.00
1794.0	0.00
1796.0	0.00
1798.0	0.00
1800.0	0.00
1802.0	0.00
1804.0	0.00
1806.0	0.00
1808.0	0.00
1810.0	0.00
1812.0	0.00
1814.0	0.00
1816.0	0.00
1818.0	0.00
1820.0	0.00
1822.0	0.00
1824.0	0.00
1826.0	0.00
1828.0	0.00
1830.0	0.00
1832.0	0.00
1834.0	0.00
1836.0	0.00
1838.0	0.00
1840.0	0.00
1842.0	0.00
1844.0	0.00
1846.0	0.00
1848.0	0.00
1850.0	0.00
1852.0	0.00
1854.0	0.00
1856.0	0.00
1858.0	0.00
1860.0	0.00
1862.0	0.00
1864.0	0.00
1866.0	0.00
1868.0	0.00
1870.0	0.00
1872.0	0.00
1874.0	0.00
1876.0	0.00
1878.0	0.00
1880.0	0.00
1882.0	0.00
1884.0	0.00
1886.0	0.00
1888.0	0.00
1890.0	0.00
1892.0	0.00
1894.0	0.00
1896.0	0.00
1898.0	0.00
1900.0	0.00
1902.0	0.00
1904.0	0.00
1906.0	0.00
1908.0	0.00
1910.0	0.00
1912.0	0.00
1914.0	0.00
1916.0	0.00
1918.0	0.00
1920.0	0.00
1922.0	0.00
1924.0	0.00
1926.0	0.00
1928.0	0.00
1930.0	0.00
1932.0	0.00
1934.0	0.00
1936.0	0.00
1938.0	0.00
1940.0	0.00
1942.0	0.00
1944.0	0.00
1946.0	0.00
1948.0	0.00
1950.0	0.00
1952.0	0.00
1954.0	0.00
1956.0	0.00
1958.0	0.00
1960.0	0.00
1962.0	0.00
1964.0	0.00
1966.0	0.00
1968.0	0.00
1970.0	0.00
1972.0	0.00
1974.0	0.00
1976.0	0.00
1978.0	0.00
1980.0	0.00
1982.0	0.00
1984.0	0.00
1986.0	0.00
1988.0	0.00
1990.0	0.00
1992.0	0.00
1994.0	0.00
1996.0	0.00
1998.0	0.00
2000.0	0.00
2002.0	0.00
2004.0	0.00
2006.0	0.00
2008.0	0.00
2010.0	0.01
2012.0	0.03
2014.0	0.04
2016.0	0.01
2018.0	0.00
2020.0	0.00
2022.0	0.00
2024.0	0.00
2026.0	0.00
2028.0	0.00
2030.0	0.00
2032.0	0.00
2034.0	0.00
2036.0	0.00
2038.0	0.00
2040.0	0.00
2042.0	0.00
2044.0	0.00
2046.0	0.00
2048.0	0.00
2050.0	0.00
2052.0	0.00
2054.0	0.00
2056.0	0.00
2058.0	0.00
2060.0	0.00
2062.0	0.00
2064.0	0.00
2066.0	0.00
2068.0	0.00
2070.0	0.00
2072.0	0.00
2074.0	0.00
2076.0	0.00
2078.0	0.00
2080.0	0.00
2082.0	0.00
2084.0	0.00
2086.0	0.00
2088.0	0.00
2090.0	0.00
2092.0	0.00
2094.0	0.00
2096.0	0.00
2098.0	0.00
2100.0	0.00
2102.0	0.00
2104.0	0.00
2106.0	0.00
2108.0	0.00
2110.0	0.00
2112.0	0.00
2114.0	0.00
2116.0	0.00
2118.0	0.00
2120.0	0.00
2122.0	0.00
2124.0	0.00
2126.0	0.00
2128.0	0.00
2130.0	0.00
2132.0	0.00
2134.0	0.00
2136.0	0.00
2138.0	0.00
2140.0	0.00
2142.0	0.00
2144.0	0.03
2146.0	0.11
2148.0	0.62
2150.0	2.49
2152.0	6.72
2154.0	4.62
2156.0	1.17
2158.0	0.11
2160.0	0.00
2162.0	0.00
2164.0	0.00
2166.0	0.00
2168.0	0.00
2170.0	0.00
2172.0	0.00
2174.0	0.00
2176.0	0.00
2178.0	0.00
2180.0	0.00
2182.0	0.00
2184.0	0.00
2186.0	0.00
2188.0	0.00
2190.0	0.00
2192.0	0.00
2194.0	0.00
2196.0	0.00
2198.0	0.00
2200.0	0.00


 ##########################################################################################
 ##########################################################################################
